# Supplementary material for: Investigating the association between gut microbiota and venous thromboembolism mediated by immune cells: A mediation Mendelian randomization study
Source: Medicine (Baltimore). 2026 Feb 20;105(8):e47709. doi: 10.1097/MD.0000000000047709 (PMC12928951; doi:10.1097/MD.0000000000047709)
Supplement: Supplementary file 1 [file medi-105-e47709-s001.xlsx]

## Sheet: Table S1
Additional Table 1. NHGRI-EBI GWAS Catalog accession numbers for each taxon and pathway.
Study Accession	Reported trait	Summary statistics file name
GCST90027446	ANAEROFRUCAT.PWY..homolactic.fermentation	GWAS_ANAEROFRUCAT.PWY..homolactic.fermentation.rearrange.tsv
GCST90027447	ANAGLYCOLYSIS.PWY..glycolysis.III..from.glucose.	GWAS_ANAGLYCOLYSIS.PWY..glycolysis.III..from.glucose..rearrange.tsv
GCST90027448	ARGDEG.PWY..superpathway.of.L.arginine..putrescine..and.4.aminobutanoate.degradation	GWAS_ARGDEG.PWY..superpathway.of.L.arginine..putrescine..and.4.aminobutanoate.degradation.rearrange.tsv
GCST90027449	ARGORNPROST.PWY..arginine..ornithine.and.proline.interconversion	GWAS_ARGORNPROST.PWY..arginine..ornithine.and.proline.interconversion.rearrange.tsv
GCST90027450	ARO.PWY..chorismate.biosynthesis.I	GWAS_ARO.PWY..chorismate.biosynthesis.I.rearrange.tsv
GCST90027451	ASPASN.PWY..superpathway.of.L.aspartate.and.L.asparagine.biosynthesis	GWAS_ASPASN.PWY..superpathway.of.L.aspartate.and.L.asparagine.biosynthesis.rearrange.tsv
GCST90027452	AST.PWY..L.arginine.degradation.II..AST.pathway.	GWAS_AST.PWY..L.arginine.degradation.II..AST.pathway..rearrange.tsv
GCST90027453	BRANCHED.CHAIN.AA.SYN.PWY..superpathway.of.branched.amino.acid.biosynthesis	GWAS_BRANCHED.CHAIN.AA.SYN.PWY..superpathway.of.branched.amino.acid.biosynthesis.rearrange.tsv
GCST90027454	COA.PWY..coenzyme.A.biosynthesis.I	GWAS_COA.PWY..coenzyme.A.biosynthesis.I.rearrange.tsv
GCST90027455	COBALSYN.PWY..adenosylcobalamin.salvage.from.cobinamide.I	GWAS_COBALSYN.PWY..adenosylcobalamin.salvage.from.cobinamide.I.rearrange.tsv
GCST90027456	COLANSYN.PWY..colanic.acid.building.blocks.biosynthesis	GWAS_COLANSYN.PWY..colanic.acid.building.blocks.biosynthesis.rearrange.tsv
GCST90027457	COMPLETE.ARO.PWY..superpathway.of.aromatic.amino.acid.biosynthesis	GWAS_COMPLETE.ARO.PWY..superpathway.of.aromatic.amino.acid.biosynthesis.rearrange.tsv
GCST90027458	CRNFORCAT.PWY..creatinine.degradation.I	GWAS_CRNFORCAT.PWY..creatinine.degradation.I.rearrange.tsv
GCST90027459	DAPLYSINESYN.PWY..L.lysine.biosynthesis.I	GWAS_DAPLYSINESYN.PWY..L.lysine.biosynthesis.I.rearrange.tsv
GCST90027460	DENOVOPURINE2.PWY..superpathway.of.purine.nucleotides.de.novo.biosynthesis.II	GWAS_DENOVOPURINE2.PWY..superpathway.of.purine.nucleotides.de.novo.biosynthesis.II.rearrange.tsv
GCST90027461	DTDPRHAMSYN.PWY..dTDP.L.rhamnose.biosynthesis.I	GWAS_DTDPRHAMSYN.PWY..dTDP.L.rhamnose.biosynthesis.I.rearrange.tsv
GCST90027462	ECASYN.PWY..enterobacterial.common.antigen.biosynthesis	GWAS_ECASYN.PWY..enterobacterial.common.antigen.biosynthesis.rearrange.tsv
GCST90027463	ENTBACSYN.PWY..enterobactin.biosynthesis	GWAS_ENTBACSYN.PWY..enterobactin.biosynthesis.rearrange.tsv
GCST90027464	FAO.PWY..fatty.acid..beta..oxidation.I	GWAS_FAO.PWY..fatty.acid..beta..oxidation.I.rearrange.tsv
GCST90027465	FERMENTATION.PWY..mixed.acid.fermentation	GWAS_FERMENTATION.PWY..mixed.acid.fermentation.rearrange.tsv
GCST90027466	FUCCAT.PWY..fucose.degradation	GWAS_FUCCAT.PWY..fucose.degradation.rearrange.tsv
GCST90027467	FUC.RHAMCAT.PWY..superpathway.of.fucose.and.rhamnose.degradation	GWAS_FUC.RHAMCAT.PWY..superpathway.of.fucose.and.rhamnose.degradation.rearrange.tsv
GCST90027468	GALACTARDEG.PWY..D.galactarate.degradation.I	GWAS_GALACTARDEG.PWY..D.galactarate.degradation.I.rearrange.tsv
GCST90027469	GALACT.GLUCUROCAT.PWY..superpathway.of.hexuronide.and.hexuronate.degradation	GWAS_GALACT.GLUCUROCAT.PWY..superpathway.of.hexuronide.and.hexuronate.degradation.rearrange.tsv
GCST90027470	GALACTUROCAT.PWY..D.galacturonate.degradation.I	GWAS_GALACTUROCAT.PWY..D.galacturonate.degradation.I.rearrange.tsv
GCST90027471	GLCMANNANAUT.PWY..superpathway.of.N.acetylglucosamine..N.acetylmannosamine.and.N.acetylneuraminate.degradation	GWAS_GLCMANNANAUT.PWY..superpathway.of.N.acetylglucosamine..N.acetylmannosamine.and.N.acetylneuraminate.degradation.rearrange.tsv
GCST90027472	GLUCARDEG.PWY..D.glucarate.degradation.I	GWAS_GLUCARDEG.PWY..D.glucarate.degradation.I.rearrange.tsv
GCST90027473	GLUCONEO.PWY..gluconeogenesis.I	GWAS_GLUCONEO.PWY..gluconeogenesis.I.rearrange.tsv
GCST90027474	GLUCOSE1PMETAB.PWY..glucose.and.glucose.1.phosphate.degradation	GWAS_GLUCOSE1PMETAB.PWY..glucose.and.glucose.1.phosphate.degradation.rearrange.tsv
GCST90027475	GLYCOCAT.PWY..glycogen.degradation.I..bacterial.	GWAS_GLYCOCAT.PWY..glycogen.degradation.I..bacterial..rearrange.tsv
GCST90027476	GLYCOGENSYNTH.PWY..glycogen.biosynthesis.I..from.ADP.D.Glucose.	GWAS_GLYCOGENSYNTH.PWY..glycogen.biosynthesis.I..from.ADP.D.Glucose..rearrange.tsv
GCST90027477	GLYCOL.GLYOXDEG.PWY..superpathway.of.glycol.metabolism.and.degradation	GWAS_GLYCOL.GLYOXDEG.PWY..superpathway.of.glycol.metabolism.and.degradation.rearrange.tsv
GCST90027478	GOLPDLCAT.PWY..superpathway.of.glycerol.degradation.to.1.3.propanediol	GWAS_GOLPDLCAT.PWY..superpathway.of.glycerol.degradation.to.1.3.propanediol.rearrange.tsv
GCST90027479	HEMESYN2.PWY..heme.biosynthesis.II..anaerobic.	GWAS_HEMESYN2.PWY..heme.biosynthesis.II..anaerobic..rearrange.tsv
GCST90027480	HEXITOLDEGSUPER.PWY..superpathway.of.hexitol.degradation..bacteria.	GWAS_HEXITOLDEGSUPER.PWY..superpathway.of.hexitol.degradation..bacteria..rearrange.tsv
GCST90027481	HISDEG.PWY..L.histidine.degradation.I	GWAS_HISDEG.PWY..L.histidine.degradation.I.rearrange.tsv
GCST90027482	HISTSYN.PWY..L.histidine.biosynthesis	GWAS_HISTSYN.PWY..L.histidine.biosynthesis.rearrange.tsv
GCST90027483	HOMOSER.METSYN.PWY..L.methionine.biosynthesis.I	GWAS_HOMOSER.METSYN.PWY..L.methionine.biosynthesis.I.rearrange.tsv
GCST90027484	HSERMETANA.PWY..L.methionine.biosynthesis.III	GWAS_HSERMETANA.PWY..L.methionine.biosynthesis.III.rearrange.tsv
GCST90027485	ILEUSYN.PWY..L.isoleucine.biosynthesis.I..from.threonine.	GWAS_ILEUSYN.PWY..L.isoleucine.biosynthesis.I..from.threonine..rearrange.tsv
GCST90027486	KDO.NAGLIPASYN.PWY..superpathway.of..Kdo.2.lipid.A.biosynthesis	GWAS_KDO.NAGLIPASYN.PWY..superpathway.of..Kdo.2.lipid.A.biosynthesis.rearrange.tsv
GCST90027487	KETOGLUCONMET.PWY..ketogluconate.metabolism	GWAS_KETOGLUCONMET.PWY..ketogluconate.metabolism.rearrange.tsv
GCST90027488	LACTOSECAT.PWY..lactose.and.galactose.degradation.I	GWAS_LACTOSECAT.PWY..lactose.and.galactose.degradation.I.rearrange.tsv
GCST90027489	METHGLYUT.PWY..superpathway.of.methylglyoxal.degradation	GWAS_METHGLYUT.PWY..superpathway.of.methylglyoxal.degradation.rearrange.tsv
GCST90027490	NAGLIPASYN.PWY..lipid.IVA.biosynthesis	GWAS_NAGLIPASYN.PWY..lipid.IVA.biosynthesis.rearrange.tsv
GCST90027491	NONMEVIPP.PWY..methylerythritol.phosphate.pathway.I	GWAS_NONMEVIPP.PWY..methylerythritol.phosphate.pathway.I.rearrange.tsv
GCST90027492	NONOXIPENT.PWY..pentose.phosphate.pathway..non.oxidative.branch.	GWAS_NONOXIPENT.PWY..pentose.phosphate.pathway..non.oxidative.branch..rearrange.tsv
GCST90027493	ORNDEG.PWY..superpathway.of.ornithine.degradation	GWAS_ORNDEG.PWY..superpathway.of.ornithine.degradation.rearrange.tsv
GCST90027494	P105.PWY..TCA.cycle.IV..2.oxoglutarate.decarboxylase.	GWAS_P105.PWY..TCA.cycle.IV..2.oxoglutarate.decarboxylase..rearrange.tsv
GCST90027495	P108.PWY..pyruvate.fermentation.to.propanoate.I	GWAS_P108.PWY..pyruvate.fermentation.to.propanoate.I.rearrange.tsv
GCST90027496	P122.PWY..heterolactic.fermentation	GWAS_P122.PWY..heterolactic.fermentation.rearrange.tsv
GCST90027497	P161.PWY..acetylene.degradation	GWAS_P161.PWY..acetylene.degradation.rearrange.tsv
GCST90027498	P162.PWY..L.glutamate.degradation.V..via.hydroxyglutarate.	GWAS_P162.PWY..L.glutamate.degradation.V..via.hydroxyglutarate..rearrange.tsv
GCST90027499	P164.PWY..purine.nucleobases.degradation.I..anaerobic.	GWAS_P164.PWY..purine.nucleobases.degradation.I..anaerobic..rearrange.tsv
GCST90027500	P23.PWY..reductive.TCA.cycle.I	GWAS_P23.PWY..reductive.TCA.cycle.I.rearrange.tsv
GCST90027501	P42.PWY..incomplete.reductive.TCA.cycle	GWAS_P42.PWY..incomplete.reductive.TCA.cycle.rearrange.tsv
GCST90027502	P441.PWY..superpathway.of.N.acetylneuraminate.degradation	GWAS_P441.PWY..superpathway.of.N.acetylneuraminate.degradation.rearrange.tsv
GCST90027503	P461.PWY..hexitol.fermentation.to.lactate..formate..ethanol.and.acetate	GWAS_P461.PWY..hexitol.fermentation.to.lactate..formate..ethanol.and.acetate.rearrange.tsv
GCST90027504	PANTO.PWY..phosphopantothenate.biosynthesis.I	GWAS_PANTO.PWY..phosphopantothenate.biosynthesis.I.rearrange.tsv
GCST90027505	PANTOSYN.PWY..pantothenate.and.coenzyme.A.biosynthesis.I	GWAS_PANTOSYN.PWY..pantothenate.and.coenzyme.A.biosynthesis.I.rearrange.tsv
GCST90027506	PENTOSE.P.PWY..pentose.phosphate.pathway	GWAS_PENTOSE.P.PWY..pentose.phosphate.pathway.rearrange.tsv
GCST90027507	PEPTIDOGLYCANSYN.PWY..peptidoglycan.biosynthesis.I..meso.diaminopimelate.containing.	GWAS_PEPTIDOGLYCANSYN.PWY..peptidoglycan.biosynthesis.I..meso.diaminopimelate.containing..rearrange.tsv
GCST90027508	PHOSLIPSYN.PWY..superpathway.of.phospholipid.biosynthesis.I..bacteria.	GWAS_PHOSLIPSYN.PWY..superpathway.of.phospholipid.biosynthesis.I..bacteria..rearrange.tsv
GCST90027509	POLYAMINSYN3.PWY..superpathway.of.polyamine.biosynthesis.II	GWAS_POLYAMINSYN3.PWY..superpathway.of.polyamine.biosynthesis.II.rearrange.tsv
GCST90027510	POLYAMSYN.PWY..superpathway.of.polyamine.biosynthesis.I	GWAS_POLYAMSYN.PWY..superpathway.of.polyamine.biosynthesis.I.rearrange.tsv
GCST90027511	POLYISOPRENSYN.PWY..polyisoprenoid.biosynthesis..E..coli.	GWAS_POLYISOPRENSYN.PWY..polyisoprenoid.biosynthesis..E..coli..rearrange.tsv
GCST90027512	PPGPPMET.PWY..ppGpp.biosynthesis	GWAS_PPGPPMET.PWY..ppGpp.biosynthesis.rearrange.tsv
GCST90027513	PRPP.PWY..superpathway.of.histidine..purine..and.pyrimidine.biosynthesis	GWAS_PRPP.PWY..superpathway.of.histidine..purine..and.pyrimidine.biosynthesis.rearrange.tsv
GCST90027514	PWY0.1061..superpathway.of.L.alanine.biosynthesis	GWAS_PWY0.1061..superpathway.of.L.alanine.biosynthesis.rearrange.tsv
GCST90027515	PWY0.1241..ADP.L.glycero..beta..D.manno.heptose.biosynthesis	GWAS_PWY0.1241..ADP.L.glycero..beta..D.manno.heptose.biosynthesis.rearrange.tsv
GCST90027516	PWY0.1261..anhydromuropeptides.recycling	GWAS_PWY0.1261..anhydromuropeptides.recycling.rearrange.tsv
GCST90027517	PWY0.1296..purine.ribonucleosides.degradation	GWAS_PWY0.1296..purine.ribonucleosides.degradation.rearrange.tsv
GCST90027518	PWY0.1297..superpathway.of.purine.deoxyribonucleosides.degradation	GWAS_PWY0.1297..superpathway.of.purine.deoxyribonucleosides.degradation.rearrange.tsv
GCST90027519	PWY0.1298..superpathway.of.pyrimidine.deoxyribonucleosides.degradation	GWAS_PWY0.1298..superpathway.of.pyrimidine.deoxyribonucleosides.degradation.rearrange.tsv
GCST90027520	PWY0.1338..polymyxin.resistance	GWAS_PWY0.1338..polymyxin.resistance.rearrange.tsv
GCST90027521	PWY0.1415..superpathway.of.heme.biosynthesis.from.uroporphyrinogen.III	GWAS_PWY0.1415..superpathway.of.heme.biosynthesis.from.uroporphyrinogen.III.rearrange.tsv
GCST90027522	PWY0.1479..tRNA.processing	GWAS_PWY0.1479..tRNA.processing.rearrange.tsv
GCST90027523	PWY0.1533..methylphosphonate.degradation.I	GWAS_PWY0.1533..methylphosphonate.degradation.I.rearrange.tsv
GCST90027524	PWY0.1586..peptidoglycan.maturation..meso.diaminopimelate.containing.	GWAS_PWY0.1586..peptidoglycan.maturation..meso.diaminopimelate.containing..rearrange.tsv
GCST90027525	PWY0.162..superpathway.of.pyrimidine.ribonucleotides.de.novo.biosynthesis	GWAS_PWY0.162..superpathway.of.pyrimidine.ribonucleotides.de.novo.biosynthesis.rearrange.tsv
GCST90027526	PWY0.781..aspartate.superpathway	GWAS_PWY0.781..aspartate.superpathway.rearrange.tsv
GCST90027527	PWY0.845..superpathway.of.pyridoxal.5..phosphate.biosynthesis.and.salvage	GWAS_PWY0.845..superpathway.of.pyridoxal.5..phosphate.biosynthesis.and.salvage.rearrange.tsv
GCST90027528	PWY.1269..CMP.3.deoxy.D.manno.octulosonate.biosynthesis.I	GWAS_PWY.1269..CMP.3.deoxy.D.manno.octulosonate.biosynthesis.I.rearrange.tsv
GCST90027529	PWY.2941..L.lysine.biosynthesis.II	GWAS_PWY.2941..L.lysine.biosynthesis.II.rearrange.tsv
GCST90027530	PWY.2942..L.lysine.biosynthesis.III	GWAS_PWY.2942..L.lysine.biosynthesis.III.rearrange.tsv
GCST90027531	PWY.3001..superpathway.of.L.isoleucine.biosynthesis.I	GWAS_PWY.3001..superpathway.of.L.isoleucine.biosynthesis.I.rearrange.tsv
GCST90027532	PWY.3781..aerobic.respiration.I..cytochrome.c.	GWAS_PWY.3781..aerobic.respiration.I..cytochrome.c..rearrange.tsv
GCST90027533	PWY.4242..pantothenate.and.coenzyme.A.biosynthesis.III	GWAS_PWY.4242..pantothenate.and.coenzyme.A.biosynthesis.III.rearrange.tsv
GCST90027534	PWY.4984..urea.cycle	GWAS_PWY.4984..urea.cycle.rearrange.tsv
GCST90027535	PWY4FS.7..phosphatidylglycerol.biosynthesis.I..plastidic.	GWAS_PWY4FS.7..phosphatidylglycerol.biosynthesis.I..plastidic..rearrange.tsv
GCST90027536	PWY.5005..biotin.biosynthesis.II	GWAS_PWY.5005..biotin.biosynthesis.II.rearrange.tsv
GCST90027537	PWY.5022..4.aminobutanoate.degradation.V	GWAS_PWY.5022..4.aminobutanoate.degradation.V.rearrange.tsv
GCST90027538	PWY.5088..L.glutamate.degradation.VIII..to.propanoate.	GWAS_PWY.5088..L.glutamate.degradation.VIII..to.propanoate..rearrange.tsv
GCST90027539	PWY.5097..L.lysine.biosynthesis.VI	GWAS_PWY.5097..L.lysine.biosynthesis.VI.rearrange.tsv
GCST90027540	PWY.5100..pyruvate.fermentation.to.acetate.and.lactate.II	GWAS_PWY.5100..pyruvate.fermentation.to.acetate.and.lactate.II.rearrange.tsv
GCST90027541	PWY.5101..L.isoleucine.biosynthesis.II	GWAS_PWY.5101..L.isoleucine.biosynthesis.II.rearrange.tsv
GCST90027542	PWY.5104..L.isoleucine.biosynthesis.IV	GWAS_PWY.5104..L.isoleucine.biosynthesis.IV.rearrange.tsv
GCST90027543	PWY.5121..superpathway.of.geranylgeranyl.diphosphate.biosynthesis.II..via.MEP.	GWAS_PWY.5121..superpathway.of.geranylgeranyl.diphosphate.biosynthesis.II..via.MEP..rearrange.tsv
GCST90027544	PWY.5173..superpathway.of.acetyl.CoA.biosynthesis	GWAS_PWY.5173..superpathway.of.acetyl.CoA.biosynthesis.rearrange.tsv
GCST90027545	PWY.5177..glutaryl.CoA.degradation	GWAS_PWY.5177..glutaryl.CoA.degradation.rearrange.tsv
GCST90027546	PWY.5188..tetrapyrrole.biosynthesis.I..from.glutamate.	GWAS_PWY.5188..tetrapyrrole.biosynthesis.I..from.glutamate..rearrange.tsv
GCST90027547	PWY.5189..tetrapyrrole.biosynthesis.II..from.glycine.	GWAS_PWY.5189..tetrapyrrole.biosynthesis.II..from.glycine..rearrange.tsv
GCST90027548	PWY.5345..superpathway.of.L.methionine.biosynthesis..by.sulfhydrylation.	GWAS_PWY.5345..superpathway.of.L.methionine.biosynthesis..by.sulfhydrylation..rearrange.tsv
GCST90027549	PWY.5384..sucrose.degradation.IV..sucrose.phosphorylase.	GWAS_PWY.5384..sucrose.degradation.IV..sucrose.phosphorylase..rearrange.tsv
GCST90027550	PWY.5505..L.glutamate.and.L.glutamine.biosynthesis	GWAS_PWY.5505..L.glutamate.and.L.glutamine.biosynthesis.rearrange.tsv
GCST90027551	PWY.5656..mannosylglycerate.biosynthesis.I	GWAS_PWY.5656..mannosylglycerate.biosynthesis.I.rearrange.tsv
GCST90027552	PWY.5659..GDP.mannose.biosynthesis	GWAS_PWY.5659..GDP.mannose.biosynthesis.rearrange.tsv
GCST90027553	PWY.5667..CDP.diacylglycerol.biosynthesis.I	GWAS_PWY.5667..CDP.diacylglycerol.biosynthesis.I.rearrange.tsv
GCST90027554	PWY.5676..acetyl.CoA.fermentation.to.butanoate.II	GWAS_PWY.5676..acetyl.CoA.fermentation.to.butanoate.II.rearrange.tsv
GCST90027555	PWY.5686..UMP.biosynthesis	GWAS_PWY.5686..UMP.biosynthesis.rearrange.tsv
GCST90027556	PWY.5695..urate.biosynthesis.inosine.5..phosphate.degradation	GWAS_PWY.5695..urate.biosynthesis.inosine.5..phosphate.degradation.rearrange.tsv
GCST90027557	PWY.5705..allantoin.degradation.to.glyoxylate.III	GWAS_PWY.5705..allantoin.degradation.to.glyoxylate.III.rearrange.tsv
GCST90027558	PWY.5791..1.4.dihydroxy.2.naphthoate.biosynthesis.II..plants.	GWAS_PWY.5791..1.4.dihydroxy.2.naphthoate.biosynthesis.II..plants..rearrange.tsv
GCST90027559	PWY.5838..superpathway.of.menaquinol.8.biosynthesis.I	GWAS_PWY.5838..superpathway.of.menaquinol.8.biosynthesis.I.rearrange.tsv
GCST90027560	PWY.5850..superpathway.of.menaquinol.6.biosynthesis.I	GWAS_PWY.5850..superpathway.of.menaquinol.6.biosynthesis.I.rearrange.tsv
GCST90027561	PWY.5913..TCA.cycle.VI..obligate.autotrophs.	GWAS_PWY.5913..TCA.cycle.VI..obligate.autotrophs..rearrange.tsv
GCST90027562	PWY.5918..superpathay.of.heme.biosynthesis.from.glutamate	GWAS_PWY.5918..superpathay.of.heme.biosynthesis.from.glutamate.rearrange.tsv
GCST90027563	PWY.5920..superpathway.of.heme.biosynthesis.from.glycine	GWAS_PWY.5920..superpathway.of.heme.biosynthesis.from.glycine.rearrange.tsv
GCST90027564	PWY.5941..glycogen.degradation.II..eukaryotic.	GWAS_PWY.5941..glycogen.degradation.II..eukaryotic..rearrange.tsv
GCST90027565	PWY.5971..palmitate.biosynthesis.II..bacteria.and.plants.	GWAS_PWY.5971..palmitate.biosynthesis.II..bacteria.and.plants..rearrange.tsv
GCST90027566	PWY.5973..cis.vaccenate.biosynthesis	GWAS_PWY.5973..cis.vaccenate.biosynthesis.rearrange.tsv
GCST90027567	PWY.5989..stearate.biosynthesis.II..bacteria.and.plants.	GWAS_PWY.5989..stearate.biosynthesis.II..bacteria.and.plants..rearrange.tsv
GCST90027568	PWY.6121..5.aminoimidazole.ribonucleotide.biosynthesis.I	GWAS_PWY.6121..5.aminoimidazole.ribonucleotide.biosynthesis.I.rearrange.tsv
GCST90027569	PWY.6123..inosine.5..phosphate.biosynthesis.I	GWAS_PWY.6123..inosine.5..phosphate.biosynthesis.I.rearrange.tsv
GCST90027570	PWY.6125..superpathway.of.guanosine.nucleotides.de.novo.biosynthesis.II	GWAS_PWY.6125..superpathway.of.guanosine.nucleotides.de.novo.biosynthesis.II.rearrange.tsv
GCST90027571	PWY.6147..6.hydroxymethyl.dihydropterin.diphosphate.biosynthesis.I	GWAS_PWY.6147..6.hydroxymethyl.dihydropterin.diphosphate.biosynthesis.I.rearrange.tsv
GCST90027572	PWY.6151..S.adenosyl.L.methionine.cycle.I	GWAS_PWY.6151..S.adenosyl.L.methionine.cycle.I.rearrange.tsv
GCST90027573	PWY.6163..chorismate.biosynthesis.from.3.dehydroquinate	GWAS_PWY.6163..chorismate.biosynthesis.from.3.dehydroquinate.rearrange.tsv
GCST90027574	PWY.621..sucrose.degradation.III..sucrose.invertase.	GWAS_PWY.621..sucrose.degradation.III..sucrose.invertase..rearrange.tsv
GCST90027575	PWY.6263..superpathway.of.menaquinol.8.biosynthesis.II	GWAS_PWY.6263..superpathway.of.menaquinol.8.biosynthesis.II.rearrange.tsv
GCST90027576	PWY.6284..superpathway.of.unsaturated.fatty.acids.biosynthesis..E..coli.	GWAS_PWY.6284..superpathway.of.unsaturated.fatty.acids.biosynthesis..E..coli..rearrange.tsv
GCST90027577	PWY.6285..superpathway.of.fatty.acids.biosynthesis..E..coli.	GWAS_PWY.6285..superpathway.of.fatty.acids.biosynthesis..E..coli..rearrange.tsv
GCST90027578	PWY.6317..galactose.degradation.I..Leloir.pathway.	GWAS_PWY.6317..galactose.degradation.I..Leloir.pathway..rearrange.tsv
GCST90027579	PWY.6353..purine.nucleotides.degradation.II..aerobic.	GWAS_PWY.6353..purine.nucleotides.degradation.II..aerobic..rearrange.tsv
GCST90027580	PWY.6471..peptidoglycan.biosynthesis.IV..Enterococcus.faecium.	GWAS_PWY.6471..peptidoglycan.biosynthesis.IV..Enterococcus.faecium..rearrange.tsv
GCST90027581	PWY.6507..4.deoxy.L.threo.hex.4.enopyranuronate.degradation	GWAS_PWY.6507..4.deoxy.L.threo.hex.4.enopyranuronate.degradation.rearrange.tsv
GCST90027582	PWY.6519..8.amino.7.oxononanoate.biosynthesis.I	GWAS_PWY.6519..8.amino.7.oxononanoate.biosynthesis.I.rearrange.tsv
GCST90027583	PWY.6545..pyrimidine.deoxyribonucleotides.de.novo.biosynthesis.III	GWAS_PWY.6545..pyrimidine.deoxyribonucleotides.de.novo.biosynthesis.III.rearrange.tsv
GCST90027584	PWY.6588..pyruvate.fermentation.to.acetone	GWAS_PWY.6588..pyruvate.fermentation.to.acetone.rearrange.tsv
GCST90027585	PWY.6590..superpathway.of.Clostridium.acetobutylicum.acidogenic.fermentation	GWAS_PWY.6590..superpathway.of.Clostridium.acetobutylicum.acidogenic.fermentation.rearrange.tsv
GCST90027586	PWY.6608..guanosine.nucleotides.degradation.III	GWAS_PWY.6608..guanosine.nucleotides.degradation.III.rearrange.tsv
GCST90027587	PWY.6609..adenine.and.adenosine.salvage.III	GWAS_PWY.6609..adenine.and.adenosine.salvage.III.rearrange.tsv
GCST90027588	PWY.6612..superpathway.of.tetrahydrofolate.biosynthesis	GWAS_PWY.6612..superpathway.of.tetrahydrofolate.biosynthesis.rearrange.tsv
GCST90027589	PWY.6628..superpathway.of.L.phenylalanine.biosynthesis	GWAS_PWY.6628..superpathway.of.L.phenylalanine.biosynthesis.rearrange.tsv
GCST90027590	PWY.6629..superpathway.of.L.tryptophan.biosynthesis	GWAS_PWY.6629..superpathway.of.L.tryptophan.biosynthesis.rearrange.tsv
GCST90027591	PWY.6630..superpathway.of.L.tyrosine.biosynthesis	GWAS_PWY.6630..superpathway.of.L.tyrosine.biosynthesis.rearrange.tsv
GCST90027592	PWY66.422..D.galactose.degradation.V..Leloir.pathway.	GWAS_PWY66.422..D.galactose.degradation.V..Leloir.pathway..rearrange.tsv
GCST90027593	PWY.6690..cinnamate.and.3.hydroxycinnamate.degradation.to.2.oxopent.4.enoate	GWAS_PWY.6690..cinnamate.and.3.hydroxycinnamate.degradation.to.2.oxopent.4.enoate.rearrange.tsv
GCST90027594	PWY.6700..queuosine.biosynthesis	GWAS_PWY.6700..queuosine.biosynthesis.rearrange.tsv
GCST90027595	PWY.6703..preQ0.biosynthesis	GWAS_PWY.6703..preQ0.biosynthesis.rearrange.tsv
GCST90027596	PWY.6708..ubiquinol.8.biosynthesis..prokaryotic.	GWAS_PWY.6708..ubiquinol.8.biosynthesis..prokaryotic..rearrange.tsv
GCST90027597	PWY.6731..starch.degradation.III	GWAS_PWY.6731..starch.degradation.III.rearrange.tsv
GCST90027598	PWY.6737..starch.degradation.V	GWAS_PWY.6737..starch.degradation.V.rearrange.tsv
GCST90027599	PWY.6823..molybdenum.cofactor.biosynthesis	GWAS_PWY.6823..molybdenum.cofactor.biosynthesis.rearrange.tsv
GCST90027600	PWY.6891..thiazole.biosynthesis.II..Bacillus.	GWAS_PWY.6891..thiazole.biosynthesis.II..Bacillus..rearrange.tsv
GCST90027601	PWY.6892..thiazole.biosynthesis.I..E..coli.	GWAS_PWY.6892..thiazole.biosynthesis.I..E..coli..rearrange.tsv
GCST90027602	PWY.6897..thiamin.salvage.II	GWAS_PWY.6897..thiamin.salvage.II.rearrange.tsv
GCST90027603	PWY.6901..superpathway.of.glucose.and.xylose.degradation	GWAS_PWY.6901..superpathway.of.glucose.and.xylose.degradation.rearrange.tsv
GCST90027604	PWY.6969..TCA.cycle.V..2.oxoglutarate.ferredoxin.oxidoreductase.	GWAS_PWY.6969..TCA.cycle.V..2.oxoglutarate.ferredoxin.oxidoreductase..rearrange.tsv
GCST90027605	PWY.7003..glycerol.degradation.to.butanol	GWAS_PWY.7003..glycerol.degradation.to.butanol.rearrange.tsv
GCST90027606	PWY.7013..L.1.2.propanediol.degradation	GWAS_PWY.7013..L.1.2.propanediol.degradation.rearrange.tsv
GCST90027607	PWY.7187..pyrimidine.deoxyribonucleotides.de.novo.biosynthesis.II	GWAS_PWY.7187..pyrimidine.deoxyribonucleotides.de.novo.biosynthesis.II.rearrange.tsv
GCST90027608	PWY.7196..superpathway.of.pyrimidine.ribonucleosides.salvage	GWAS_PWY.7196..superpathway.of.pyrimidine.ribonucleosides.salvage.rearrange.tsv
GCST90027609	PWY.7197..pyrimidine.deoxyribonucleotide.phosphorylation	GWAS_PWY.7197..pyrimidine.deoxyribonucleotide.phosphorylation.rearrange.tsv
GCST90027610	PWY.7198..pyrimidine.deoxyribonucleotides.de.novo.biosynthesis.IV	GWAS_PWY.7198..pyrimidine.deoxyribonucleotides.de.novo.biosynthesis.IV.rearrange.tsv
GCST90027611	PWY.7199..pyrimidine.deoxyribonucleosides.salvage	GWAS_PWY.7199..pyrimidine.deoxyribonucleosides.salvage.rearrange.tsv
GCST90027612	PWY.7209..superpathway.of.pyrimidine.ribonucleosides.degradation	GWAS_PWY.7209..superpathway.of.pyrimidine.ribonucleosides.degradation.rearrange.tsv
GCST90027613	PWY.7211..superpathway.of.pyrimidine.deoxyribonucleotides.de.novo.biosynthesis	GWAS_PWY.7211..superpathway.of.pyrimidine.deoxyribonucleotides.de.novo.biosynthesis.rearrange.tsv
GCST90027614	PWY.7219..adenosine.ribonucleotides.de.novo.biosynthesis	GWAS_PWY.7219..adenosine.ribonucleotides.de.novo.biosynthesis.rearrange.tsv
GCST90027615	PWY.7221..guanosine.ribonucleotides.de.novo.biosynthesis	GWAS_PWY.7221..guanosine.ribonucleotides.de.novo.biosynthesis.rearrange.tsv
GCST90027616	PWY.7234..inosine.5..phosphate.biosynthesis.III	GWAS_PWY.7234..inosine.5..phosphate.biosynthesis.III.rearrange.tsv
GCST90027617	PWY.7237..myo...chiro..and.scillo.inositol.degradation	GWAS_PWY.7237..myo...chiro..and.scillo.inositol.degradation.rearrange.tsv
GCST90027618	PWY.724..superpathway.of.L.lysine..L.threonine.and.L.methionine.biosynthesis.II	GWAS_PWY.724..superpathway.of.L.lysine..L.threonine.and.L.methionine.biosynthesis.II.rearrange.tsv
GCST90027619	PWY.7254..TCA.cycle.VII..acetate.producers.	GWAS_PWY.7254..TCA.cycle.VII..acetate.producers..rearrange.tsv
GCST90027620	PWY.7315..dTDP.N.acetylthomosamine.biosynthesis	GWAS_PWY.7315..dTDP.N.acetylthomosamine.biosynthesis.rearrange.tsv
GCST90027621	PWY.7323..superpathway.of.GDP.mannose.derived.O.antigen.building.blocks.biosynthesis	GWAS_PWY.7323..superpathway.of.GDP.mannose.derived.O.antigen.building.blocks.biosynthesis.rearrange.tsv
GCST90027622	PWY.7328..superpathway.of.UDP.glucose.derived.O.antigen.building.blocks.biosynthesis	GWAS_PWY.7328..superpathway.of.UDP.glucose.derived.O.antigen.building.blocks.biosynthesis.rearrange.tsv
GCST90027623	PWY.7371..1.4.dihydroxy.6.naphthoate.biosynthesis.II	GWAS_PWY.7371..1.4.dihydroxy.6.naphthoate.biosynthesis.II.rearrange.tsv
GCST90027624	PWY.7392..taxadiene.biosynthesis..engineered.	GWAS_PWY.7392..taxadiene.biosynthesis..engineered..rearrange.tsv
GCST90027625	PWY.7400..L.arginine.biosynthesis.IV..archaebacteria.	GWAS_PWY.7400..L.arginine.biosynthesis.IV..archaebacteria..rearrange.tsv
GCST90027626	PWY.7446..sulfoglycolysis	GWAS_PWY.7446..sulfoglycolysis.rearrange.tsv
GCST90027627	PWY.7456..mannan.degradation	GWAS_PWY.7456..mannan.degradation.rearrange.tsv
GCST90027628	PWY.841..superpathway.of.purine.nucleotides.de.novo.biosynthesis.I	GWAS_PWY.841..superpathway.of.purine.nucleotides.de.novo.biosynthesis.I.rearrange.tsv
GCST90027629	PWY_ARG.POLYAMINE.SYN..superpathway.of.arginine.and.polyamine.biosynthesis	GWAS_PWY_ARG.POLYAMINE.SYN..superpathway.of.arginine.and.polyamine.biosynthesis.rearrange.tsv
GCST90027630	PWY_GLYCOLYSIS.E.D..superpathway.of.glycolysis.and.Entner.Doudoroff	GWAS_PWY_GLYCOLYSIS.E.D..superpathway.of.glycolysis.and.Entner.Doudoroff.rearrange.tsv
GCST90027631	PWY_GLYCOLYSIS..glycolysis.I..from.glucose.6.phosphate.	GWAS_PWY_GLYCOLYSIS..glycolysis.I..from.glucose.6.phosphate..rearrange.tsv
GCST90027632	PWY_GLYOXYLATE.BYPASS..glyoxylate.cycle	GWAS_PWY_GLYOXYLATE.BYPASS..glyoxylate.cycle.rearrange.tsv
GCST90027633	PWY_HEME.BIOSYNTHESIS.II..heme.biosynthesis.I..aerobic.	GWAS_PWY_HEME.BIOSYNTHESIS.II..heme.biosynthesis.I..aerobic..rearrange.tsv
GCST90027634	PWY_NAD.BIOSYNTHESIS.II..NAD.salvage.pathway.II	GWAS_PWY_NAD.BIOSYNTHESIS.II..NAD.salvage.pathway.II.rearrange.tsv
GCST90027635	PWY_REDCITCYC..TCA.cycle.VIII..helicobacter.	GWAS_PWY_REDCITCYC..TCA.cycle.VIII..helicobacter..rearrange.tsv
GCST90027636	PWY_TCA.GLYOX.BYPASS..superpathway.of.glyoxylate.bypass.and.TCA	GWAS_PWY_TCA.GLYOX.BYPASS..superpathway.of.glyoxylate.bypass.and.TCA.rearrange.tsv
GCST90027637	PYRIDNUCSAL.PWY..NAD.salvage.pathway.I	GWAS_PYRIDNUCSAL.PWY..NAD.salvage.pathway.I.rearrange.tsv
GCST90027638	PYRIDNUCSYN.PWY..NAD.biosynthesis.I..from.aspartate.	GWAS_PYRIDNUCSYN.PWY..NAD.biosynthesis.I..from.aspartate..rearrange.tsv
GCST90027639	PYRIDOXSYN.PWY..pyridoxal.5..phosphate.biosynthesis.I	GWAS_PYRIDOXSYN.PWY..pyridoxal.5..phosphate.biosynthesis.I.rearrange.tsv
GCST90027640	RHAMCAT.PWY..L.rhamnose.degradation.I	GWAS_RHAMCAT.PWY..L.rhamnose.degradation.I.rearrange.tsv
GCST90027641	RIBOSYN2.PWY..flavin.biosynthesis.I..bacteria.and.plants.	GWAS_RIBOSYN2.PWY..flavin.biosynthesis.I..bacteria.and.plants..rearrange.tsv
GCST90027642	SER.GLYSYN.PWY..superpathway.of.L.serine.and.glycine.biosynthesis.I	GWAS_SER.GLYSYN.PWY..superpathway.of.L.serine.and.glycine.biosynthesis.I.rearrange.tsv
GCST90027643	SO4ASSIM.PWY..sulfate.reduction.I..assimilatory.	GWAS_SO4ASSIM.PWY..sulfate.reduction.I..assimilatory..rearrange.tsv
GCST90027644	SULFATE.CYS.PWY..superpathway.of.sulfate.assimilation.and.cysteine.biosynthesis	GWAS_SULFATE.CYS.PWY..superpathway.of.sulfate.assimilation.and.cysteine.biosynthesis.rearrange.tsv
GCST90027645	THRESYN.PWY..superpathway.of.L.threonine.biosynthesis	GWAS_THRESYN.PWY..superpathway.of.L.threonine.biosynthesis.rearrange.tsv
GCST90027646	TRNA.CHARGING.PWY..tRNA.charging	GWAS_TRNA.CHARGING.PWY..tRNA.charging.rearrange.tsv
GCST90027647	TRPSYN.PWY..L.tryptophan.biosynthesis	GWAS_TRPSYN.PWY..L.tryptophan.biosynthesis.rearrange.tsv
GCST90027648	UBISYN.PWY..superpathway.of.ubiquinol.8.biosynthesis..prokaryotic.	GWAS_UBISYN.PWY..superpathway.of.ubiquinol.8.biosynthesis..prokaryotic..rearrange.tsv
GCST90027649	UDPNAGSYN.PWY..UDP.N.acetyl.D.glucosamine.biosynthesis.I	GWAS_UDPNAGSYN.PWY..UDP.N.acetyl.D.glucosamine.biosynthesis.I.rearrange.tsv
GCST90027650	X1CMET2.PWY..N10.formyl.tetrahydrofolate.biosynthesis	GWAS_X1CMET2.PWY..N10.formyl.tetrahydrofolate.biosynthesis.rearrange.tsv
GCST90027651	k__Bacteria.p__Actinobacteria.c__Actinobacteria	GWAS_k__Bacteria.p__Actinobacteria.c__Actinobacteria.rearrange.tsv
GCST90027652	k__Bacteria.p__Bacteroidetes.c__Bacteroidia	GWAS_k__Bacteria.p__Bacteroidetes.c__Bacteroidia.rearrange.tsv
GCST90027653	k__Bacteria.p__Firmicutes.c__Bacilli	GWAS_k__Bacteria.p__Firmicutes.c__Bacilli.rearrange.tsv
GCST90027654	k__Bacteria.p__Firmicutes.c__Clostridia	GWAS_k__Bacteria.p__Firmicutes.c__Clostridia.rearrange.tsv
GCST90027655	k__Bacteria.p__Firmicutes.c__Erysipelotrichia	GWAS_k__Bacteria.p__Firmicutes.c__Erysipelotrichia.rearrange.tsv
GCST90027656	k__Bacteria.p__Firmicutes.c__Negativicutes	GWAS_k__Bacteria.p__Firmicutes.c__Negativicutes.rearrange.tsv
GCST90027657	k__Bacteria.p__Proteobacteria.c__Betaproteobacteria	GWAS_k__Bacteria.p__Proteobacteria.c__Betaproteobacteria.rearrange.tsv
GCST90027658	k__Bacteria.p__Proteobacteria.c__Deltaproteobacteria	GWAS_k__Bacteria.p__Proteobacteria.c__Deltaproteobacteria.rearrange.tsv
GCST90027659	k__Bacteria.p__Proteobacteria.c__Gammaproteobacteria	GWAS_k__Bacteria.p__Proteobacteria.c__Gammaproteobacteria.rearrange.tsv
GCST90027660	k__Bacteria.p__Verrucomicrobia.c__Verrucomicrobiae	GWAS_k__Bacteria.p__Verrucomicrobia.c__Verrucomicrobiae.rearrange.tsv
GCST90027661	k__Bacteria.p__Actinobacteria.c__Actinobacteria.o__Actinomycetales.f__Micrococcaceae	GWAS_k__Bacteria.p__Actinobacteria.c__Actinobacteria.o__Actinomycetales.f__Micrococcaceae.rearrange.tsv
GCST90027662	k__Bacteria.p__Actinobacteria.c__Actinobacteria.o__Bifidobacteriales.f__Bifidobacteriaceae	GWAS_k__Bacteria.p__Actinobacteria.c__Actinobacteria.o__Bifidobacteriales.f__Bifidobacteriaceae.rearrange.tsv
GCST90027663	k__Bacteria.p__Actinobacteria.c__Actinobacteria.o__Coriobacteriales.f__Coriobacteriaceae	GWAS_k__Bacteria.p__Actinobacteria.c__Actinobacteria.o__Coriobacteriales.f__Coriobacteriaceae.rearrange.tsv
GCST90027664	k__Bacteria.p__Bacteroidetes.c__Bacteroidia.o__Bacteroidales.f__Bacteroidaceae	GWAS_k__Bacteria.p__Bacteroidetes.c__Bacteroidia.o__Bacteroidales.f__Bacteroidaceae.rearrange.tsv
GCST90027665	k__Bacteria.p__Bacteroidetes.c__Bacteroidia.o__Bacteroidales.f__Bacteroidales_noname	GWAS_k__Bacteria.p__Bacteroidetes.c__Bacteroidia.o__Bacteroidales.f__Bacteroidales_noname.rearrange.tsv
GCST90027666	k__Bacteria.p__Bacteroidetes.c__Bacteroidia.o__Bacteroidales.f__Porphyromonadaceae	GWAS_k__Bacteria.p__Bacteroidetes.c__Bacteroidia.o__Bacteroidales.f__Porphyromonadaceae.rearrange.tsv
GCST90027667	k__Bacteria.p__Bacteroidetes.c__Bacteroidia.o__Bacteroidales.f__Prevotellaceae	GWAS_k__Bacteria.p__Bacteroidetes.c__Bacteroidia.o__Bacteroidales.f__Prevotellaceae.rearrange.tsv
GCST90027668	k__Bacteria.p__Bacteroidetes.c__Bacteroidia.o__Bacteroidales.f__Rikenellaceae	GWAS_k__Bacteria.p__Bacteroidetes.c__Bacteroidia.o__Bacteroidales.f__Rikenellaceae.rearrange.tsv
GCST90027669	k__Bacteria.p__Firmicutes.c__Bacilli.o__Lactobacillales.f__Lactobacillaceae	GWAS_k__Bacteria.p__Firmicutes.c__Bacilli.o__Lactobacillales.f__Lactobacillaceae.rearrange.tsv
GCST90027670	k__Bacteria.p__Firmicutes.c__Bacilli.o__Lactobacillales.f__Streptococcaceae	GWAS_k__Bacteria.p__Firmicutes.c__Bacilli.o__Lactobacillales.f__Streptococcaceae.rearrange.tsv
GCST90027671	k__Bacteria.p__Firmicutes.c__Clostridia.o__Clostridiales.f__Clostridiaceae	GWAS_k__Bacteria.p__Firmicutes.c__Clostridia.o__Clostridiales.f__Clostridiaceae.rearrange.tsv
GCST90027672	k__Bacteria.p__Firmicutes.c__Clostridia.o__Clostridiales.f__Clostridiales_noname	GWAS_k__Bacteria.p__Firmicutes.c__Clostridia.o__Clostridiales.f__Clostridiales_noname.rearrange.tsv
GCST90027673	k__Bacteria.p__Firmicutes.c__Clostridia.o__Clostridiales.f__Eubacteriaceae	GWAS_k__Bacteria.p__Firmicutes.c__Clostridia.o__Clostridiales.f__Eubacteriaceae.rearrange.tsv
GCST90027674	k__Bacteria.p__Firmicutes.c__Clostridia.o__Clostridiales.f__Lachnospiraceae	GWAS_k__Bacteria.p__Firmicutes.c__Clostridia.o__Clostridiales.f__Lachnospiraceae.rearrange.tsv
GCST90027675	k__Bacteria.p__Firmicutes.c__Clostridia.o__Clostridiales.f__Oscillospiraceae	GWAS_k__Bacteria.p__Firmicutes.c__Clostridia.o__Clostridiales.f__Oscillospiraceae.rearrange.tsv
GCST90027676	k__Bacteria.p__Firmicutes.c__Clostridia.o__Clostridiales.f__Ruminococcaceae	GWAS_k__Bacteria.p__Firmicutes.c__Clostridia.o__Clostridiales.f__Ruminococcaceae.rearrange.tsv
GCST90027677	k__Bacteria.p__Firmicutes.c__Erysipelotrichia.o__Erysipelotrichales.f__Erysipelotrichaceae	GWAS_k__Bacteria.p__Firmicutes.c__Erysipelotrichia.o__Erysipelotrichales.f__Erysipelotrichaceae.rearrange.tsv
GCST90027678	k__Bacteria.p__Firmicutes.c__Negativicutes.o__Selenomonadales.f__Acidaminococcaceae	GWAS_k__Bacteria.p__Firmicutes.c__Negativicutes.o__Selenomonadales.f__Acidaminococcaceae.rearrange.tsv
GCST90027679	k__Bacteria.p__Firmicutes.c__Negativicutes.o__Selenomonadales.f__Veillonellaceae	GWAS_k__Bacteria.p__Firmicutes.c__Negativicutes.o__Selenomonadales.f__Veillonellaceae.rearrange.tsv
GCST90027680	k__Bacteria.p__Proteobacteria.c__Betaproteobacteria.o__Burkholderiales.f__Burkholderiales_noname	GWAS_k__Bacteria.p__Proteobacteria.c__Betaproteobacteria.o__Burkholderiales.f__Burkholderiales_noname.rearrange.tsv
GCST90027681	k__Bacteria.p__Proteobacteria.c__Betaproteobacteria.o__Burkholderiales.f__Oxalobacteraceae	GWAS_k__Bacteria.p__Proteobacteria.c__Betaproteobacteria.o__Burkholderiales.f__Oxalobacteraceae.rearrange.tsv
GCST90027682	k__Bacteria.p__Proteobacteria.c__Betaproteobacteria.o__Burkholderiales.f__Sutterellaceae	GWAS_k__Bacteria.p__Proteobacteria.c__Betaproteobacteria.o__Burkholderiales.f__Sutterellaceae.rearrange.tsv
GCST90027683	k__Bacteria.p__Proteobacteria.c__Deltaproteobacteria.o__Desulfovibrionales.f__Desulfovibrionaceae	GWAS_k__Bacteria.p__Proteobacteria.c__Deltaproteobacteria.o__Desulfovibrionales.f__Desulfovibrionaceae.rearrange.tsv
GCST90027684	k__Bacteria.p__Proteobacteria.c__Gammaproteobacteria.o__Enterobacteriales.f__Enterobacteriaceae	GWAS_k__Bacteria.p__Proteobacteria.c__Gammaproteobacteria.o__Enterobacteriales.f__Enterobacteriaceae.rearrange.tsv
GCST90027685	k__Bacteria.p__Proteobacteria.c__Gammaproteobacteria.o__Pasteurellales.f__Pasteurellaceae	GWAS_k__Bacteria.p__Proteobacteria.c__Gammaproteobacteria.o__Pasteurellales.f__Pasteurellaceae.rearrange.tsv
GCST90027686	k__Bacteria.p__Verrucomicrobia.c__Verrucomicrobiae.o__Verrucomicrobiales.f__Verrucomicrobiaceae	GWAS_k__Bacteria.p__Verrucomicrobia.c__Verrucomicrobiae.o__Verrucomicrobiales.f__Verrucomicrobiaceae.rearrange.tsv
GCST90027687	k__Bacteria.p__Actinobacteria.c__Actinobacteria.o__Actinomycetales.f__Micrococcaceae.g__Rothia	GWAS_k__Bacteria.p__Actinobacteria.c__Actinobacteria.o__Actinomycetales.f__Micrococcaceae.g__Rothia.rearrange.tsv
GCST90027688	k__Bacteria.p__Actinobacteria.c__Actinobacteria.o__Bifidobacteriales.f__Bifidobacteriaceae.g__Bifidobacterium	GWAS_k__Bacteria.p__Actinobacteria.c__Actinobacteria.o__Bifidobacteriales.f__Bifidobacteriaceae.g__Bifidobacterium.rearrange.tsv
GCST90027689	k__Bacteria.p__Actinobacteria.c__Actinobacteria.o__Coriobacteriales.f__Coriobacteriaceae.g__Adlercreutzia	GWAS_k__Bacteria.p__Actinobacteria.c__Actinobacteria.o__Coriobacteriales.f__Coriobacteriaceae.g__Adlercreutzia.rearrange.tsv
GCST90027690	k__Bacteria.p__Actinobacteria.c__Actinobacteria.o__Coriobacteriales.f__Coriobacteriaceae.g__Collinsella	GWAS_k__Bacteria.p__Actinobacteria.c__Actinobacteria.o__Coriobacteriales.f__Coriobacteriaceae.g__Collinsella.rearrange.tsv
GCST90027691	k__Bacteria.p__Actinobacteria.c__Actinobacteria.o__Coriobacteriales.f__Coriobacteriaceae.g__Eggerthella	GWAS_k__Bacteria.p__Actinobacteria.c__Actinobacteria.o__Coriobacteriales.f__Coriobacteriaceae.g__Eggerthella.rearrange.tsv
GCST90027692	k__Bacteria.p__Actinobacteria.c__Actinobacteria.o__Coriobacteriales.f__Coriobacteriaceae.g__Gordonibacter	GWAS_k__Bacteria.p__Actinobacteria.c__Actinobacteria.o__Coriobacteriales.f__Coriobacteriaceae.g__Gordonibacter.rearrange.tsv
GCST90027693	k__Bacteria.p__Bacteroidetes.c__Bacteroidia.o__Bacteroidales.f__Bacteroidaceae.g__Bacteroides	GWAS_k__Bacteria.p__Bacteroidetes.c__Bacteroidia.o__Bacteroidales.f__Bacteroidaceae.g__Bacteroides.rearrange.tsv
GCST90027694	k__Bacteria.p__Bacteroidetes.c__Bacteroidia.o__Bacteroidales.f__Bacteroidales_noname.g__Bacteroidales_noname	GWAS_k__Bacteria.p__Bacteroidetes.c__Bacteroidia.o__Bacteroidales.f__Bacteroidales_noname.g__Bacteroidales_noname.rearrange.tsv
GCST90027695	k__Bacteria.p__Bacteroidetes.c__Bacteroidia.o__Bacteroidales.f__Porphyromonadaceae.g__Barnesiella	GWAS_k__Bacteria.p__Bacteroidetes.c__Bacteroidia.o__Bacteroidales.f__Porphyromonadaceae.g__Barnesiella.rearrange.tsv
GCST90027696	k__Bacteria.p__Bacteroidetes.c__Bacteroidia.o__Bacteroidales.f__Porphyromonadaceae.g__Coprobacter	GWAS_k__Bacteria.p__Bacteroidetes.c__Bacteroidia.o__Bacteroidales.f__Porphyromonadaceae.g__Coprobacter.rearrange.tsv
GCST90027697	k__Bacteria.p__Bacteroidetes.c__Bacteroidia.o__Bacteroidales.f__Porphyromonadaceae.g__Odoribacter	GWAS_k__Bacteria.p__Bacteroidetes.c__Bacteroidia.o__Bacteroidales.f__Porphyromonadaceae.g__Odoribacter.rearrange.tsv
GCST90027698	k__Bacteria.p__Bacteroidetes.c__Bacteroidia.o__Bacteroidales.f__Porphyromonadaceae.g__Parabacteroides	GWAS_k__Bacteria.p__Bacteroidetes.c__Bacteroidia.o__Bacteroidales.f__Porphyromonadaceae.g__Parabacteroides.rearrange.tsv
GCST90027699	k__Bacteria.p__Bacteroidetes.c__Bacteroidia.o__Bacteroidales.f__Prevotellaceae.g__Paraprevotella	GWAS_k__Bacteria.p__Bacteroidetes.c__Bacteroidia.o__Bacteroidales.f__Prevotellaceae.g__Paraprevotella.rearrange.tsv
GCST90027700	k__Bacteria.p__Bacteroidetes.c__Bacteroidia.o__Bacteroidales.f__Prevotellaceae.g__Prevotella	GWAS_k__Bacteria.p__Bacteroidetes.c__Bacteroidia.o__Bacteroidales.f__Prevotellaceae.g__Prevotella.rearrange.tsv
GCST90027701	k__Bacteria.p__Bacteroidetes.c__Bacteroidia.o__Bacteroidales.f__Rikenellaceae.g__Alistipes	GWAS_k__Bacteria.p__Bacteroidetes.c__Bacteroidia.o__Bacteroidales.f__Rikenellaceae.g__Alistipes.rearrange.tsv
GCST90027702	k__Bacteria.p__Firmicutes.c__Bacilli.o__Lactobacillales.f__Lactobacillaceae.g__Lactobacillus	GWAS_k__Bacteria.p__Firmicutes.c__Bacilli.o__Lactobacillales.f__Lactobacillaceae.g__Lactobacillus.rearrange.tsv
GCST90027703	k__Bacteria.p__Firmicutes.c__Bacilli.o__Lactobacillales.f__Streptococcaceae.g__Streptococcus	GWAS_k__Bacteria.p__Firmicutes.c__Bacilli.o__Lactobacillales.f__Streptococcaceae.g__Streptococcus.rearrange.tsv
GCST90027704	k__Bacteria.p__Firmicutes.c__Clostridia.o__Clostridiales.f__Clostridiaceae.g__Clostridium	GWAS_k__Bacteria.p__Firmicutes.c__Clostridia.o__Clostridiales.f__Clostridiaceae.g__Clostridium.rearrange.tsv
GCST90027705	k__Bacteria.p__Firmicutes.c__Clostridia.o__Clostridiales.f__Clostridiales_noname.g__Flavonifractor	GWAS_k__Bacteria.p__Firmicutes.c__Clostridia.o__Clostridiales.f__Clostridiales_noname.g__Flavonifractor.rearrange.tsv
GCST90027706	k__Bacteria.p__Firmicutes.c__Clostridia.o__Clostridiales.f__Clostridiales_noname.g__Pseudoflavonifractor	GWAS_k__Bacteria.p__Firmicutes.c__Clostridia.o__Clostridiales.f__Clostridiales_noname.g__Pseudoflavonifractor.rearrange.tsv
GCST90027707	k__Bacteria.p__Firmicutes.c__Clostridia.o__Clostridiales.f__Eubacteriaceae.g__Eubacterium	GWAS_k__Bacteria.p__Firmicutes.c__Clostridia.o__Clostridiales.f__Eubacteriaceae.g__Eubacterium.rearrange.tsv
GCST90027708	k__Bacteria.p__Firmicutes.c__Clostridia.o__Clostridiales.f__Lachnospiraceae.g__Blautia	GWAS_k__Bacteria.p__Firmicutes.c__Clostridia.o__Clostridiales.f__Lachnospiraceae.g__Blautia.rearrange.tsv
GCST90027709	k__Bacteria.p__Firmicutes.c__Clostridia.o__Clostridiales.f__Lachnospiraceae.g__Butyrivibrio	GWAS_k__Bacteria.p__Firmicutes.c__Clostridia.o__Clostridiales.f__Lachnospiraceae.g__Butyrivibrio.rearrange.tsv
GCST90027710	k__Bacteria.p__Firmicutes.c__Clostridia.o__Clostridiales.f__Lachnospiraceae.g__Coprococcus	GWAS_k__Bacteria.p__Firmicutes.c__Clostridia.o__Clostridiales.f__Lachnospiraceae.g__Coprococcus.rearrange.tsv
GCST90027711	k__Bacteria.p__Firmicutes.c__Clostridia.o__Clostridiales.f__Lachnospiraceae.g__Dorea	GWAS_k__Bacteria.p__Firmicutes.c__Clostridia.o__Clostridiales.f__Lachnospiraceae.g__Dorea.rearrange.tsv
GCST90027712	k__Bacteria.p__Firmicutes.c__Clostridia.o__Clostridiales.f__Lachnospiraceae.g__Lachnospiraceae_noname	GWAS_k__Bacteria.p__Firmicutes.c__Clostridia.o__Clostridiales.f__Lachnospiraceae.g__Lachnospiraceae_noname.rearrange.tsv
GCST90027713	k__Bacteria.p__Firmicutes.c__Clostridia.o__Clostridiales.f__Lachnospiraceae.g__Roseburia	GWAS_k__Bacteria.p__Firmicutes.c__Clostridia.o__Clostridiales.f__Lachnospiraceae.g__Roseburia.rearrange.tsv
GCST90027714	k__Bacteria.p__Firmicutes.c__Clostridia.o__Clostridiales.f__Oscillospiraceae.g__Oscillibacter	GWAS_k__Bacteria.p__Firmicutes.c__Clostridia.o__Clostridiales.f__Oscillospiraceae.g__Oscillibacter.rearrange.tsv
GCST90027715	k__Bacteria.p__Firmicutes.c__Clostridia.o__Clostridiales.f__Ruminococcaceae.g__Anaerotruncus	GWAS_k__Bacteria.p__Firmicutes.c__Clostridia.o__Clostridiales.f__Ruminococcaceae.g__Anaerotruncus.rearrange.tsv
GCST90027716	k__Bacteria.p__Firmicutes.c__Clostridia.o__Clostridiales.f__Ruminococcaceae.g__Faecalibacterium	GWAS_k__Bacteria.p__Firmicutes.c__Clostridia.o__Clostridiales.f__Ruminococcaceae.g__Faecalibacterium.rearrange.tsv
GCST90027717	k__Bacteria.p__Firmicutes.c__Clostridia.o__Clostridiales.f__Ruminococcaceae.g__Ruminococcaceae_noname	GWAS_k__Bacteria.p__Firmicutes.c__Clostridia.o__Clostridiales.f__Ruminococcaceae.g__Ruminococcaceae_noname.rearrange.tsv
GCST90027718	k__Bacteria.p__Firmicutes.c__Clostridia.o__Clostridiales.f__Ruminococcaceae.g__Ruminococcus	GWAS_k__Bacteria.p__Firmicutes.c__Clostridia.o__Clostridiales.f__Ruminococcaceae.g__Ruminococcus.rearrange.tsv
GCST90027719	k__Bacteria.p__Firmicutes.c__Clostridia.o__Clostridiales.f__Ruminococcaceae.g__Subdoligranulum	GWAS_k__Bacteria.p__Firmicutes.c__Clostridia.o__Clostridiales.f__Ruminococcaceae.g__Subdoligranulum.rearrange.tsv
GCST90027720	k__Bacteria.p__Firmicutes.c__Erysipelotrichia.o__Erysipelotrichales.f__Erysipelotrichaceae.g__Erysipelotrichaceae_noname	GWAS_k__Bacteria.p__Firmicutes.c__Erysipelotrichia.o__Erysipelotrichales.f__Erysipelotrichaceae.g__Erysipelotrichaceae_noname.rearrange.tsv
GCST90027721	k__Bacteria.p__Firmicutes.c__Erysipelotrichia.o__Erysipelotrichales.f__Erysipelotrichaceae.g__Holdemania	GWAS_k__Bacteria.p__Firmicutes.c__Erysipelotrichia.o__Erysipelotrichales.f__Erysipelotrichaceae.g__Holdemania.rearrange.tsv
GCST90027722	k__Bacteria.p__Firmicutes.c__Negativicutes.o__Selenomonadales.f__Acidaminococcaceae.g__Phascolarctobacterium	GWAS_k__Bacteria.p__Firmicutes.c__Negativicutes.o__Selenomonadales.f__Acidaminococcaceae.g__Phascolarctobacterium.rearrange.tsv
GCST90027723	k__Bacteria.p__Firmicutes.c__Negativicutes.o__Selenomonadales.f__Veillonellaceae.g__Dialister	GWAS_k__Bacteria.p__Firmicutes.c__Negativicutes.o__Selenomonadales.f__Veillonellaceae.g__Dialister.rearrange.tsv
GCST90027724	k__Bacteria.p__Firmicutes.c__Negativicutes.o__Selenomonadales.f__Veillonellaceae.g__Veillonella	GWAS_k__Bacteria.p__Firmicutes.c__Negativicutes.o__Selenomonadales.f__Veillonellaceae.g__Veillonella.rearrange.tsv
GCST90027725	k__Bacteria.p__Proteobacteria.c__Betaproteobacteria.o__Burkholderiales.f__Burkholderiales_noname.g__Burkholderiales_noname	GWAS_k__Bacteria.p__Proteobacteria.c__Betaproteobacteria.o__Burkholderiales.f__Burkholderiales_noname.g__Burkholderiales_noname.rearrange.tsv
GCST90027726	k__Bacteria.p__Proteobacteria.c__Betaproteobacteria.o__Burkholderiales.f__Oxalobacteraceae.g__Oxalobacter	GWAS_k__Bacteria.p__Proteobacteria.c__Betaproteobacteria.o__Burkholderiales.f__Oxalobacteraceae.g__Oxalobacter.rearrange.tsv
GCST90027727	k__Bacteria.p__Proteobacteria.c__Betaproteobacteria.o__Burkholderiales.f__Sutterellaceae.g__Parasutterella	GWAS_k__Bacteria.p__Proteobacteria.c__Betaproteobacteria.o__Burkholderiales.f__Sutterellaceae.g__Parasutterella.rearrange.tsv
GCST90027728	k__Bacteria.p__Proteobacteria.c__Betaproteobacteria.o__Burkholderiales.f__Sutterellaceae.g__Sutterellaceae_unclassified	GWAS_k__Bacteria.p__Proteobacteria.c__Betaproteobacteria.o__Burkholderiales.f__Sutterellaceae.g__Sutterellaceae_unclassified.rearrange.tsv
GCST90027729	k__Bacteria.p__Proteobacteria.c__Betaproteobacteria.o__Burkholderiales.f__Sutterellaceae.g__Sutterella	GWAS_k__Bacteria.p__Proteobacteria.c__Betaproteobacteria.o__Burkholderiales.f__Sutterellaceae.g__Sutterella.rearrange.tsv
GCST90027730	k__Bacteria.p__Proteobacteria.c__Deltaproteobacteria.o__Desulfovibrionales.f__Desulfovibrionaceae.g__Bilophila	GWAS_k__Bacteria.p__Proteobacteria.c__Deltaproteobacteria.o__Desulfovibrionales.f__Desulfovibrionaceae.g__Bilophila.rearrange.tsv
GCST90027731	k__Bacteria.p__Proteobacteria.c__Deltaproteobacteria.o__Desulfovibrionales.f__Desulfovibrionaceae.g__Desulfovibrio	GWAS_k__Bacteria.p__Proteobacteria.c__Deltaproteobacteria.o__Desulfovibrionales.f__Desulfovibrionaceae.g__Desulfovibrio.rearrange.tsv
GCST90027732	k__Bacteria.p__Proteobacteria.c__Gammaproteobacteria.o__Enterobacteriales.f__Enterobacteriaceae.g__Escherichia	GWAS_k__Bacteria.p__Proteobacteria.c__Gammaproteobacteria.o__Enterobacteriales.f__Enterobacteriaceae.g__Escherichia.rearrange.tsv
GCST90027733	k__Bacteria.p__Proteobacteria.c__Gammaproteobacteria.o__Pasteurellales.f__Pasteurellaceae.g__Haemophilus	GWAS_k__Bacteria.p__Proteobacteria.c__Gammaproteobacteria.o__Pasteurellales.f__Pasteurellaceae.g__Haemophilus.rearrange.tsv
GCST90027734	k__Bacteria.p__Verrucomicrobia.c__Verrucomicrobiae.o__Verrucomicrobiales.f__Verrucomicrobiaceae.g__Akkermansia	GWAS_k__Bacteria.p__Verrucomicrobia.c__Verrucomicrobiae.o__Verrucomicrobiales.f__Verrucomicrobiaceae.g__Akkermansia.rearrange.tsv
GCST90027735	k__Bacteria.p__Actinobacteria.c__Actinobacteria.o__Actinomycetales	GWAS_k__Bacteria.p__Actinobacteria.c__Actinobacteria.o__Actinomycetales.rearrange.tsv
GCST90027736	k__Bacteria.p__Actinobacteria.c__Actinobacteria.o__Bifidobacteriales	GWAS_k__Bacteria.p__Actinobacteria.c__Actinobacteria.o__Bifidobacteriales.rearrange.tsv
GCST90027737	k__Bacteria.p__Actinobacteria.c__Actinobacteria.o__Coriobacteriales	GWAS_k__Bacteria.p__Actinobacteria.c__Actinobacteria.o__Coriobacteriales.rearrange.tsv
GCST90027738	k__Bacteria.p__Bacteroidetes.c__Bacteroidia.o__Bacteroidales	GWAS_k__Bacteria.p__Bacteroidetes.c__Bacteroidia.o__Bacteroidales.rearrange.tsv
GCST90027739	k__Bacteria.p__Firmicutes.c__Bacilli.o__Lactobacillales	GWAS_k__Bacteria.p__Firmicutes.c__Bacilli.o__Lactobacillales.rearrange.tsv
GCST90027740	k__Bacteria.p__Firmicutes.c__Clostridia.o__Clostridiales	GWAS_k__Bacteria.p__Firmicutes.c__Clostridia.o__Clostridiales.rearrange.tsv
GCST90027741	k__Bacteria.p__Firmicutes.c__Erysipelotrichia.o__Erysipelotrichales	GWAS_k__Bacteria.p__Firmicutes.c__Erysipelotrichia.o__Erysipelotrichales.rearrange.tsv
GCST90027742	k__Bacteria.p__Firmicutes.c__Negativicutes.o__Selenomonadales	GWAS_k__Bacteria.p__Firmicutes.c__Negativicutes.o__Selenomonadales.rearrange.tsv
GCST90027743	k__Bacteria.p__Proteobacteria.c__Betaproteobacteria.o__Burkholderiales	GWAS_k__Bacteria.p__Proteobacteria.c__Betaproteobacteria.o__Burkholderiales.rearrange.tsv
GCST90027744	k__Bacteria.p__Proteobacteria.c__Deltaproteobacteria.o__Desulfovibrionales	GWAS_k__Bacteria.p__Proteobacteria.c__Deltaproteobacteria.o__Desulfovibrionales.rearrange.tsv
GCST90027745	k__Bacteria.p__Proteobacteria.c__Gammaproteobacteria.o__Enterobacteriales	GWAS_k__Bacteria.p__Proteobacteria.c__Gammaproteobacteria.o__Enterobacteriales.rearrange.tsv
GCST90027746	k__Bacteria.p__Proteobacteria.c__Gammaproteobacteria.o__Pasteurellales	GWAS_k__Bacteria.p__Proteobacteria.c__Gammaproteobacteria.o__Pasteurellales.rearrange.tsv
GCST90027747	k__Bacteria.p__Verrucomicrobia.c__Verrucomicrobiae.o__Verrucomicrobiales	GWAS_k__Bacteria.p__Verrucomicrobia.c__Verrucomicrobiae.o__Verrucomicrobiales.rearrange.tsv
GCST90027748	k__Bacteria.p__Actinobacteria	GWAS_k__Bacteria.p__Actinobacteria.rearrange.tsv
GCST90027749	k__Bacteria.p__Bacteroidetes	GWAS_k__Bacteria.p__Bacteroidetes.rearrange.tsv
GCST90027750	k__Bacteria.p__Firmicutes	GWAS_k__Bacteria.p__Firmicutes.rearrange.tsv
GCST90027751	k__Bacteria.p__Proteobacteria	GWAS_k__Bacteria.p__Proteobacteria.rearrange.tsv
GCST90027752	k__Bacteria.p__Verrucomicrobia	GWAS_k__Bacteria.p__Verrucomicrobia.rearrange.tsv
GCST90027753	k__Bacteria.p__Actinobacteria.c__Actinobacteria.o__Actinomycetales.f__Micrococcaceae.g__Rothia.s__Rothia_mucilaginosa	GWAS_k__Bacteria.p__Actinobacteria.c__Actinobacteria.o__Actinomycetales.f__Micrococcaceae.g__Rothia.s__Rothia_mucilaginosa.rearrange.tsv
GCST90027754	k__Bacteria.p__Actinobacteria.c__Actinobacteria.o__Bifidobacteriales.f__Bifidobacteriaceae.g__Bifidobacterium.s__Bifidobacterium_adolescentis	GWAS_k__Bacteria.p__Actinobacteria.c__Actinobacteria.o__Bifidobacteriales.f__Bifidobacteriaceae.g__Bifidobacterium.s__Bifidobacterium_adolescentis.rearrange.tsv
GCST90027755	k__Bacteria.p__Actinobacteria.c__Actinobacteria.o__Bifidobacteriales.f__Bifidobacteriaceae.g__Bifidobacterium.s__Bifidobacterium_bifidum	GWAS_k__Bacteria.p__Actinobacteria.c__Actinobacteria.o__Bifidobacteriales.f__Bifidobacteriaceae.g__Bifidobacterium.s__Bifidobacterium_bifidum.rearrange.tsv
GCST90027756	k__Bacteria.p__Actinobacteria.c__Actinobacteria.o__Bifidobacteriales.f__Bifidobacteriaceae.g__Bifidobacterium.s__Bifidobacterium_catenulatum	GWAS_k__Bacteria.p__Actinobacteria.c__Actinobacteria.o__Bifidobacteriales.f__Bifidobacteriaceae.g__Bifidobacterium.s__Bifidobacterium_catenulatum.rearrange.tsv
GCST90027757	k__Bacteria.p__Actinobacteria.c__Actinobacteria.o__Bifidobacteriales.f__Bifidobacteriaceae.g__Bifidobacterium.s__Bifidobacterium_longum	GWAS_k__Bacteria.p__Actinobacteria.c__Actinobacteria.o__Bifidobacteriales.f__Bifidobacteriaceae.g__Bifidobacterium.s__Bifidobacterium_longum.rearrange.tsv
GCST90027758	k__Bacteria.p__Actinobacteria.c__Actinobacteria.o__Coriobacteriales.f__Coriobacteriaceae.g__Adlercreutzia.s__Adlercreutzia_equolifaciens	GWAS_k__Bacteria.p__Actinobacteria.c__Actinobacteria.o__Coriobacteriales.f__Coriobacteriaceae.g__Adlercreutzia.s__Adlercreutzia_equolifaciens.rearrange.tsv
GCST90027759	k__Bacteria.p__Actinobacteria.c__Actinobacteria.o__Coriobacteriales.f__Coriobacteriaceae.g__Collinsella.s__Collinsella_aerofaciens	GWAS_k__Bacteria.p__Actinobacteria.c__Actinobacteria.o__Coriobacteriales.f__Coriobacteriaceae.g__Collinsella.s__Collinsella_aerofaciens.rearrange.tsv
GCST90027760	k__Bacteria.p__Actinobacteria.c__Actinobacteria.o__Coriobacteriales.f__Coriobacteriaceae.g__Eggerthella.s__Eggerthella_unclassified	GWAS_k__Bacteria.p__Actinobacteria.c__Actinobacteria.o__Coriobacteriales.f__Coriobacteriaceae.g__Eggerthella.s__Eggerthella_unclassified.rearrange.tsv
GCST90027761	k__Bacteria.p__Actinobacteria.c__Actinobacteria.o__Coriobacteriales.f__Coriobacteriaceae.g__Gordonibacter.s__Gordonibacter_pamelaeae	GWAS_k__Bacteria.p__Actinobacteria.c__Actinobacteria.o__Coriobacteriales.f__Coriobacteriaceae.g__Gordonibacter.s__Gordonibacter_pamelaeae.rearrange.tsv
GCST90027762	k__Bacteria.p__Bacteroidetes.c__Bacteroidia.o__Bacteroidales.f__Bacteroidales_noname.g__Bacteroidales_noname.s__Bacteroidales_bacterium_ph8	GWAS_k__Bacteria.p__Bacteroidetes.c__Bacteroidia.o__Bacteroidales.f__Bacteroidales_noname.g__Bacteroidales_noname.s__Bacteroidales_bacterium_ph8.rearrange.tsv
GCST90027763	k__Bacteria.p__Bacteroidetes.c__Bacteroidia.o__Bacteroidales.f__Porphyromonadaceae.g__Barnesiella.s__Barnesiella_intestinihominis	GWAS_k__Bacteria.p__Bacteroidetes.c__Bacteroidia.o__Bacteroidales.f__Porphyromonadaceae.g__Barnesiella.s__Barnesiella_intestinihominis.rearrange.tsv
GCST90027764	k__Bacteria.p__Bacteroidetes.c__Bacteroidia.o__Bacteroidales.f__Porphyromonadaceae.g__Coprobacter.s__Coprobacter_fastidiosus	GWAS_k__Bacteria.p__Bacteroidetes.c__Bacteroidia.o__Bacteroidales.f__Porphyromonadaceae.g__Coprobacter.s__Coprobacter_fastidiosus.rearrange.tsv
GCST90027765	k__Bacteria.p__Bacteroidetes.c__Bacteroidia.o__Bacteroidales.f__Porphyromonadaceae.g__Odoribacter.s__Odoribacter_splanchnicus	GWAS_k__Bacteria.p__Bacteroidetes.c__Bacteroidia.o__Bacteroidales.f__Porphyromonadaceae.g__Odoribacter.s__Odoribacter_splanchnicus.rearrange.tsv
GCST90027766	k__Bacteria.p__Bacteroidetes.c__Bacteroidia.o__Bacteroidales.f__Porphyromonadaceae.g__Parabacteroides.s__Parabacteroides_distasonis	GWAS_k__Bacteria.p__Bacteroidetes.c__Bacteroidia.o__Bacteroidales.f__Porphyromonadaceae.g__Parabacteroides.s__Parabacteroides_distasonis.rearrange.tsv
GCST90027767	k__Bacteria.p__Bacteroidetes.c__Bacteroidia.o__Bacteroidales.f__Porphyromonadaceae.g__Parabacteroides.s__Parabacteroides_goldsteinii	GWAS_k__Bacteria.p__Bacteroidetes.c__Bacteroidia.o__Bacteroidales.f__Porphyromonadaceae.g__Parabacteroides.s__Parabacteroides_goldsteinii.rearrange.tsv
GCST90027768	k__Bacteria.p__Bacteroidetes.c__Bacteroidia.o__Bacteroidales.f__Porphyromonadaceae.g__Parabacteroides.s__Parabacteroides_johnsonii	GWAS_k__Bacteria.p__Bacteroidetes.c__Bacteroidia.o__Bacteroidales.f__Porphyromonadaceae.g__Parabacteroides.s__Parabacteroides_johnsonii.rearrange.tsv
GCST90027769	k__Bacteria.p__Bacteroidetes.c__Bacteroidia.o__Bacteroidales.f__Porphyromonadaceae.g__Parabacteroides.s__Parabacteroides_merdae	GWAS_k__Bacteria.p__Bacteroidetes.c__Bacteroidia.o__Bacteroidales.f__Porphyromonadaceae.g__Parabacteroides.s__Parabacteroides_merdae.rearrange.tsv
GCST90027770	k__Bacteria.p__Bacteroidetes.c__Bacteroidia.o__Bacteroidales.f__Porphyromonadaceae.g__Parabacteroides.s__Parabacteroides_unclassified	GWAS_k__Bacteria.p__Bacteroidetes.c__Bacteroidia.o__Bacteroidales.f__Porphyromonadaceae.g__Parabacteroides.s__Parabacteroides_unclassified.rearrange.tsv
GCST90027771	k__Bacteria.p__Bacteroidetes.c__Bacteroidia.o__Bacteroidales.f__Prevotellaceae.g__Paraprevotella.s__Paraprevotella_clara	GWAS_k__Bacteria.p__Bacteroidetes.c__Bacteroidia.o__Bacteroidales.f__Prevotellaceae.g__Paraprevotella.s__Paraprevotella_clara.rearrange.tsv
GCST90027772	k__Bacteria.p__Bacteroidetes.c__Bacteroidia.o__Bacteroidales.f__Prevotellaceae.g__Paraprevotella.s__Paraprevotella_unclassified	GWAS_k__Bacteria.p__Bacteroidetes.c__Bacteroidia.o__Bacteroidales.f__Prevotellaceae.g__Paraprevotella.s__Paraprevotella_unclassified.rearrange.tsv
GCST90027773	k__Bacteria.p__Bacteroidetes.c__Bacteroidia.o__Bacteroidales.f__Prevotellaceae.g__Paraprevotella.s__Paraprevotella_xylaniphila	GWAS_k__Bacteria.p__Bacteroidetes.c__Bacteroidia.o__Bacteroidales.f__Prevotellaceae.g__Paraprevotella.s__Paraprevotella_xylaniphila.rearrange.tsv
GCST90027774	k__Bacteria.p__Bacteroidetes.c__Bacteroidia.o__Bacteroidales.f__Prevotellaceae.g__Prevotella.s__Prevotella_copri	GWAS_k__Bacteria.p__Bacteroidetes.c__Bacteroidia.o__Bacteroidales.f__Prevotellaceae.g__Prevotella.s__Prevotella_copri.rearrange.tsv
GCST90027775	k__Bacteria.p__Bacteroidetes.c__Bacteroidia.o__Bacteroidales.f__Rikenellaceae.g__Alistipes.s__Alistipes_finegoldii	GWAS_k__Bacteria.p__Bacteroidetes.c__Bacteroidia.o__Bacteroidales.f__Rikenellaceae.g__Alistipes.s__Alistipes_finegoldii.rearrange.tsv
GCST90027776	k__Bacteria.p__Bacteroidetes.c__Bacteroidia.o__Bacteroidales.f__Rikenellaceae.g__Alistipes.s__Alistipes_indistinctus	GWAS_k__Bacteria.p__Bacteroidetes.c__Bacteroidia.o__Bacteroidales.f__Rikenellaceae.g__Alistipes.s__Alistipes_indistinctus.rearrange.tsv
GCST90027777	k__Bacteria.p__Bacteroidetes.c__Bacteroidia.o__Bacteroidales.f__Rikenellaceae.g__Alistipes.s__Alistipes_onderdonkii	GWAS_k__Bacteria.p__Bacteroidetes.c__Bacteroidia.o__Bacteroidales.f__Rikenellaceae.g__Alistipes.s__Alistipes_onderdonkii.rearrange.tsv
GCST90027778	k__Bacteria.p__Bacteroidetes.c__Bacteroidia.o__Bacteroidales.f__Rikenellaceae.g__Alistipes.s__Alistipes_putredinis	GWAS_k__Bacteria.p__Bacteroidetes.c__Bacteroidia.o__Bacteroidales.f__Rikenellaceae.g__Alistipes.s__Alistipes_putredinis.rearrange.tsv
GCST90027779	k__Bacteria.p__Bacteroidetes.c__Bacteroidia.o__Bacteroidales.f__Rikenellaceae.g__Alistipes.s__Alistipes_senegalensis	GWAS_k__Bacteria.p__Bacteroidetes.c__Bacteroidia.o__Bacteroidales.f__Rikenellaceae.g__Alistipes.s__Alistipes_senegalensis.rearrange.tsv
GCST90027780	k__Bacteria.p__Bacteroidetes.c__Bacteroidia.o__Bacteroidales.f__Rikenellaceae.g__Alistipes.s__Alistipes_shahii	GWAS_k__Bacteria.p__Bacteroidetes.c__Bacteroidia.o__Bacteroidales.f__Rikenellaceae.g__Alistipes.s__Alistipes_shahii.rearrange.tsv
GCST90027781	k__Bacteria.p__Bacteroidetes.c__Bacteroidia.o__Bacteroidales.f__Rikenellaceae.g__Alistipes.s__Alistipes_sp_AP11	GWAS_k__Bacteria.p__Bacteroidetes.c__Bacteroidia.o__Bacteroidales.f__Rikenellaceae.g__Alistipes.s__Alistipes_sp_AP11.rearrange.tsv
GCST90027782	k__Bacteria.p__Firmicutes.c__Bacilli.o__Lactobacillales.f__Lactobacillaceae.g__Lactobacillus.s__Lactobacillus_delbrueckii	GWAS_k__Bacteria.p__Firmicutes.c__Bacilli.o__Lactobacillales.f__Lactobacillaceae.g__Lactobacillus.s__Lactobacillus_delbrueckii.rearrange.tsv
GCST90027783	k__Bacteria.p__Firmicutes.c__Bacilli.o__Lactobacillales.f__Streptococcaceae.g__Streptococcus.s__Streptococcus_parasanguinis	GWAS_k__Bacteria.p__Firmicutes.c__Bacilli.o__Lactobacillales.f__Streptococcaceae.g__Streptococcus.s__Streptococcus_parasanguinis.rearrange.tsv
GCST90027784	k__Bacteria.p__Firmicutes.c__Bacilli.o__Lactobacillales.f__Streptococcaceae.g__Streptococcus.s__Streptococcus_salivarius	GWAS_k__Bacteria.p__Firmicutes.c__Bacilli.o__Lactobacillales.f__Streptococcaceae.g__Streptococcus.s__Streptococcus_salivarius.rearrange.tsv
GCST90027785	k__Bacteria.p__Firmicutes.c__Bacilli.o__Lactobacillales.f__Streptococcaceae.g__Streptococcus.s__Streptococcus_thermophilus	GWAS_k__Bacteria.p__Firmicutes.c__Bacilli.o__Lactobacillales.f__Streptococcaceae.g__Streptococcus.s__Streptococcus_thermophilus.rearrange.tsv
GCST90027786	k__Bacteria.p__Firmicutes.c__Clostridia.o__Clostridiales.f__Clostridiaceae.g__Clostridium.s__Clostridium_asparagiforme	GWAS_k__Bacteria.p__Firmicutes.c__Clostridia.o__Clostridiales.f__Clostridiaceae.g__Clostridium.s__Clostridium_asparagiforme.rearrange.tsv
GCST90027787	k__Bacteria.p__Firmicutes.c__Clostridia.o__Clostridiales.f__Clostridiaceae.g__Clostridium.s__Clostridium_leptum	GWAS_k__Bacteria.p__Firmicutes.c__Clostridia.o__Clostridiales.f__Clostridiaceae.g__Clostridium.s__Clostridium_leptum.rearrange.tsv
GCST90027788	k__Bacteria.p__Firmicutes.c__Clostridia.o__Clostridiales.f__Clostridiales_noname.g__Flavonifractor.s__Flavonifractor_plautii	GWAS_k__Bacteria.p__Firmicutes.c__Clostridia.o__Clostridiales.f__Clostridiales_noname.g__Flavonifractor.s__Flavonifractor_plautii.rearrange.tsv
GCST90027789	k__Bacteria.p__Firmicutes.c__Clostridia.o__Clostridiales.f__Clostridiales_noname.g__Pseudoflavonifractor.s__Pseudoflavonifractor_capillosus	GWAS_k__Bacteria.p__Firmicutes.c__Clostridia.o__Clostridiales.f__Clostridiales_noname.g__Pseudoflavonifractor.s__Pseudoflavonifractor_capillosus.rearrange.tsv
GCST90027790	k__Bacteria.p__Firmicutes.c__Clostridia.o__Clostridiales.f__Eubacteriaceae.g__Eubacterium.s__Eubacterium_eligens	GWAS_k__Bacteria.p__Firmicutes.c__Clostridia.o__Clostridiales.f__Eubacteriaceae.g__Eubacterium.s__Eubacterium_eligens.rearrange.tsv
GCST90027791	k__Bacteria.p__Firmicutes.c__Clostridia.o__Clostridiales.f__Eubacteriaceae.g__Eubacterium.s__Eubacterium_hallii	GWAS_k__Bacteria.p__Firmicutes.c__Clostridia.o__Clostridiales.f__Eubacteriaceae.g__Eubacterium.s__Eubacterium_hallii.rearrange.tsv
GCST90027792	k__Bacteria.p__Firmicutes.c__Clostridia.o__Clostridiales.f__Eubacteriaceae.g__Eubacterium.s__Eubacterium_ramulus	GWAS_k__Bacteria.p__Firmicutes.c__Clostridia.o__Clostridiales.f__Eubacteriaceae.g__Eubacterium.s__Eubacterium_ramulus.rearrange.tsv
GCST90027793	k__Bacteria.p__Firmicutes.c__Clostridia.o__Clostridiales.f__Eubacteriaceae.g__Eubacterium.s__Eubacterium_rectale	GWAS_k__Bacteria.p__Firmicutes.c__Clostridia.o__Clostridiales.f__Eubacteriaceae.g__Eubacterium.s__Eubacterium_rectale.rearrange.tsv
GCST90027794	k__Bacteria.p__Firmicutes.c__Clostridia.o__Clostridiales.f__Eubacteriaceae.g__Eubacterium.s__Eubacterium_siraeum	GWAS_k__Bacteria.p__Firmicutes.c__Clostridia.o__Clostridiales.f__Eubacteriaceae.g__Eubacterium.s__Eubacterium_siraeum.rearrange.tsv
GCST90027795	k__Bacteria.p__Firmicutes.c__Clostridia.o__Clostridiales.f__Eubacteriaceae.g__Eubacterium.s__Eubacterium_ventriosum	GWAS_k__Bacteria.p__Firmicutes.c__Clostridia.o__Clostridiales.f__Eubacteriaceae.g__Eubacterium.s__Eubacterium_ventriosum.rearrange.tsv
GCST90027796	k__Bacteria.p__Firmicutes.c__Clostridia.o__Clostridiales.f__Oscillospiraceae.g__Oscillibacter.s__Oscillibacter_unclassified	GWAS_k__Bacteria.p__Firmicutes.c__Clostridia.o__Clostridiales.f__Oscillospiraceae.g__Oscillibacter.s__Oscillibacter_unclassified.rearrange.tsv
GCST90027797	k__Bacteria.p__Firmicutes.c__Clostridia.o__Clostridiales.f__Ruminococcaceae.g__Faecalibacterium.s__Faecalibacterium_prausnitzii	GWAS_k__Bacteria.p__Firmicutes.c__Clostridia.o__Clostridiales.f__Ruminococcaceae.g__Faecalibacterium.s__Faecalibacterium_prausnitzii.rearrange.tsv
GCST90027798	k__Bacteria.p__Firmicutes.c__Clostridia.o__Clostridiales.f__Ruminococcaceae.g__Ruminococcaceae_noname.s__Ruminococcaceae_bacterium_D16	GWAS_k__Bacteria.p__Firmicutes.c__Clostridia.o__Clostridiales.f__Ruminococcaceae.g__Ruminococcaceae_noname.s__Ruminococcaceae_bacterium_D16.rearrange.tsv
GCST90027799	k__Bacteria.p__Firmicutes.c__Clostridia.o__Clostridiales.f__Ruminococcaceae.g__Ruminococcus.s__Ruminococcus_bromii	GWAS_k__Bacteria.p__Firmicutes.c__Clostridia.o__Clostridiales.f__Ruminococcaceae.g__Ruminococcus.s__Ruminococcus_bromii.rearrange.tsv
GCST90027800	k__Bacteria.p__Firmicutes.c__Clostridia.o__Clostridiales.f__Ruminococcaceae.g__Ruminococcus.s__Ruminococcus_callidus	GWAS_k__Bacteria.p__Firmicutes.c__Clostridia.o__Clostridiales.f__Ruminococcaceae.g__Ruminococcus.s__Ruminococcus_callidus.rearrange.tsv
GCST90027801	k__Bacteria.p__Firmicutes.c__Clostridia.o__Clostridiales.f__Ruminococcaceae.g__Ruminococcus.s__Ruminococcus_lactaris	GWAS_k__Bacteria.p__Firmicutes.c__Clostridia.o__Clostridiales.f__Ruminococcaceae.g__Ruminococcus.s__Ruminococcus_lactaris.rearrange.tsv
GCST90027802	k__Bacteria.p__Firmicutes.c__Clostridia.o__Clostridiales.f__Ruminococcaceae.g__Subdoligranulum.s__Subdoligranulum_unclassified	GWAS_k__Bacteria.p__Firmicutes.c__Clostridia.o__Clostridiales.f__Ruminococcaceae.g__Subdoligranulum.s__Subdoligranulum_unclassified.rearrange.tsv
GCST90027803	k__Bacteria.p__Firmicutes.c__Erysipelotrichia.o__Erysipelotrichales.f__Erysipelotrichaceae.g__Erysipelotrichaceae_noname.s__Eubacterium_biforme	GWAS_k__Bacteria.p__Firmicutes.c__Erysipelotrichia.o__Erysipelotrichales.f__Erysipelotrichaceae.g__Erysipelotrichaceae_noname.s__Eubacterium_biforme.rearrange.tsv
GCST90027804	k__Bacteria.p__Firmicutes.c__Erysipelotrichia.o__Erysipelotrichales.f__Erysipelotrichaceae.g__Holdemania.s__Holdemania_filiformis	GWAS_k__Bacteria.p__Firmicutes.c__Erysipelotrichia.o__Erysipelotrichales.f__Erysipelotrichaceae.g__Holdemania.s__Holdemania_filiformis.rearrange.tsv
GCST90027805	k__Bacteria.p__Firmicutes.c__Erysipelotrichia.o__Erysipelotrichales.f__Erysipelotrichaceae.g__Holdemania.s__Holdemania_unclassified	GWAS_k__Bacteria.p__Firmicutes.c__Erysipelotrichia.o__Erysipelotrichales.f__Erysipelotrichaceae.g__Holdemania.s__Holdemania_unclassified.rearrange.tsv
GCST90027806	k__Bacteria.p__Firmicutes.c__Negativicutes.o__Selenomonadales.f__Acidaminococcaceae.g__Phascolarctobacterium.s__Phascolarctobacterium_succinatutens	GWAS_k__Bacteria.p__Firmicutes.c__Negativicutes.o__Selenomonadales.f__Acidaminococcaceae.g__Phascolarctobacterium.s__Phascolarctobacterium_succinatutens.rearrange.tsv
GCST90027807	k__Bacteria.p__Firmicutes.c__Negativicutes.o__Selenomonadales.f__Veillonellaceae.g__Dialister.s__Dialister_invisus	GWAS_k__Bacteria.p__Firmicutes.c__Negativicutes.o__Selenomonadales.f__Veillonellaceae.g__Dialister.s__Dialister_invisus.rearrange.tsv
GCST90027808	k__Bacteria.p__Firmicutes.c__Negativicutes.o__Selenomonadales.f__Veillonellaceae.g__Veillonella.s__Veillonella_unclassified	GWAS_k__Bacteria.p__Firmicutes.c__Negativicutes.o__Selenomonadales.f__Veillonellaceae.g__Veillonella.s__Veillonella_unclassified.rearrange.tsv
GCST90027809	k__Bacteria.p__Proteobacteria.c__Betaproteobacteria.o__Burkholderiales.f__Burkholderiales_noname.g__Burkholderiales_noname.s__Burkholderiales_bacterium_1_1_47	GWAS_k__Bacteria.p__Proteobacteria.c__Betaproteobacteria.o__Burkholderiales.f__Burkholderiales_noname.g__Burkholderiales_noname.s__Burkholderiales_bacterium_1_1_47.rearrange.tsv
GCST90027810	k__Bacteria.p__Proteobacteria.c__Betaproteobacteria.o__Burkholderiales.f__Oxalobacteraceae.g__Oxalobacter.s__Oxalobacter_formigenes	GWAS_k__Bacteria.p__Proteobacteria.c__Betaproteobacteria.o__Burkholderiales.f__Oxalobacteraceae.g__Oxalobacter.s__Oxalobacter_formigenes.rearrange.tsv
GCST90027811	k__Bacteria.p__Proteobacteria.c__Betaproteobacteria.o__Burkholderiales.f__Sutterellaceae.g__Parasutterella.s__Parasutterella_excrementihominis	GWAS_k__Bacteria.p__Proteobacteria.c__Betaproteobacteria.o__Burkholderiales.f__Sutterellaceae.g__Parasutterella.s__Parasutterella_excrementihominis.rearrange.tsv
GCST90027812	k__Bacteria.p__Proteobacteria.c__Betaproteobacteria.o__Burkholderiales.f__Sutterellaceae.g__Sutterella.s__Sutterella_wadsworthensis	GWAS_k__Bacteria.p__Proteobacteria.c__Betaproteobacteria.o__Burkholderiales.f__Sutterellaceae.g__Sutterella.s__Sutterella_wadsworthensis.rearrange.tsv
GCST90027813	k__Bacteria.p__Proteobacteria.c__Deltaproteobacteria.o__Desulfovibrionales.f__Desulfovibrionaceae.g__Bilophila.s__Bilophila_unclassified	GWAS_k__Bacteria.p__Proteobacteria.c__Deltaproteobacteria.o__Desulfovibrionales.f__Desulfovibrionaceae.g__Bilophila.s__Bilophila_unclassified.rearrange.tsv
GCST90027814	k__Bacteria.p__Proteobacteria.c__Deltaproteobacteria.o__Desulfovibrionales.f__Desulfovibrionaceae.g__Bilophila.s__Bilophila_wadsworthia	GWAS_k__Bacteria.p__Proteobacteria.c__Deltaproteobacteria.o__Desulfovibrionales.f__Desulfovibrionaceae.g__Bilophila.s__Bilophila_wadsworthia.rearrange.tsv
GCST90027815	k__Bacteria.p__Proteobacteria.c__Deltaproteobacteria.o__Desulfovibrionales.f__Desulfovibrionaceae.g__Desulfovibrio.s__Desulfovibrio_piger	GWAS_k__Bacteria.p__Proteobacteria.c__Deltaproteobacteria.o__Desulfovibrionales.f__Desulfovibrionaceae.g__Desulfovibrio.s__Desulfovibrio_piger.rearrange.tsv
GCST90027816	k__Bacteria.p__Proteobacteria.c__Gammaproteobacteria.o__Enterobacteriales.f__Enterobacteriaceae.g__Escherichia.s__Escherichia_coli	GWAS_k__Bacteria.p__Proteobacteria.c__Gammaproteobacteria.o__Enterobacteriales.f__Enterobacteriaceae.g__Escherichia.s__Escherichia_coli.rearrange.tsv
GCST90027817	k__Bacteria.p__Proteobacteria.c__Gammaproteobacteria.o__Enterobacteriales.f__Enterobacteriaceae.g__Escherichia.s__Escherichia_unclassified	GWAS_k__Bacteria.p__Proteobacteria.c__Gammaproteobacteria.o__Enterobacteriales.f__Enterobacteriaceae.g__Escherichia.s__Escherichia_unclassified.rearrange.tsv
GCST90027818	k__Bacteria.p__Proteobacteria.c__Gammaproteobacteria.o__Pasteurellales.f__Pasteurellaceae.g__Haemophilus.s__Haemophilus_parainfluenzae	GWAS_k__Bacteria.p__Proteobacteria.c__Gammaproteobacteria.o__Pasteurellales.f__Pasteurellaceae.g__Haemophilus.s__Haemophilus_parainfluenzae.rearrange.tsv
GCST90027819	k__Bacteria.p__Verrucomicrobia.c__Verrucomicrobiae.o__Verrucomicrobiales.f__Verrucomicrobiaceae.g__Akkermansia.s__Akkermansia_muciniphila	GWAS_k__Bacteria.p__Verrucomicrobia.c__Verrucomicrobiae.o__Verrucomicrobiales.f__Verrucomicrobiaceae.g__Akkermansia.s__Akkermansia_muciniphila.rearrange.tsv
GCST90027820	k__Bacteria.p__Bacteroidetes.c__Bacteroidia.o__Bacteroidales.f__Bacteroidaceae.g__Bacteroides.s__Bacteroides_caccae	GWAS_k__Bacteria.p__Bacteroidetes.c__Bacteroidia.o__Bacteroidales.f__Bacteroidaceae.g__Bacteroides.s__Bacteroides_caccae.rearrange.tsv
GCST90027821	k__Bacteria.p__Bacteroidetes.c__Bacteroidia.o__Bacteroidales.f__Bacteroidaceae.g__Bacteroides.s__Bacteroides_cellulosilyticus	GWAS_k__Bacteria.p__Bacteroidetes.c__Bacteroidia.o__Bacteroidales.f__Bacteroidaceae.g__Bacteroides.s__Bacteroides_cellulosilyticus.rearrange.tsv
GCST90027822	k__Bacteria.p__Bacteroidetes.c__Bacteroidia.o__Bacteroidales.f__Bacteroidaceae.g__Bacteroides.s__Bacteroides_clarus	GWAS_k__Bacteria.p__Bacteroidetes.c__Bacteroidia.o__Bacteroidales.f__Bacteroidaceae.g__Bacteroides.s__Bacteroides_clarus.rearrange.tsv
GCST90027823	k__Bacteria.p__Bacteroidetes.c__Bacteroidia.o__Bacteroidales.f__Bacteroidaceae.g__Bacteroides.s__Bacteroides_coprocola	GWAS_k__Bacteria.p__Bacteroidetes.c__Bacteroidia.o__Bacteroidales.f__Bacteroidaceae.g__Bacteroides.s__Bacteroides_coprocola.rearrange.tsv
GCST90027824	k__Bacteria.p__Bacteroidetes.c__Bacteroidia.o__Bacteroidales.f__Bacteroidaceae.g__Bacteroides.s__Bacteroides_dorei	GWAS_k__Bacteria.p__Bacteroidetes.c__Bacteroidia.o__Bacteroidales.f__Bacteroidaceae.g__Bacteroides.s__Bacteroides_dorei.rearrange.tsv
GCST90027825	k__Bacteria.p__Bacteroidetes.c__Bacteroidia.o__Bacteroidales.f__Bacteroidaceae.g__Bacteroides.s__Bacteroides_eggerthii	GWAS_k__Bacteria.p__Bacteroidetes.c__Bacteroidia.o__Bacteroidales.f__Bacteroidaceae.g__Bacteroides.s__Bacteroides_eggerthii.rearrange.tsv
GCST90027826	k__Bacteria.p__Bacteroidetes.c__Bacteroidia.o__Bacteroidales.f__Bacteroidaceae.g__Bacteroides.s__Bacteroides_faecis	GWAS_k__Bacteria.p__Bacteroidetes.c__Bacteroidia.o__Bacteroidales.f__Bacteroidaceae.g__Bacteroides.s__Bacteroides_faecis.rearrange.tsv
GCST90027827	k__Bacteria.p__Bacteroidetes.c__Bacteroidia.o__Bacteroidales.f__Bacteroidaceae.g__Bacteroides.s__Bacteroides_finegoldii	GWAS_k__Bacteria.p__Bacteroidetes.c__Bacteroidia.o__Bacteroidales.f__Bacteroidaceae.g__Bacteroides.s__Bacteroides_finegoldii.rearrange.tsv
GCST90027828	k__Bacteria.p__Bacteroidetes.c__Bacteroidia.o__Bacteroidales.f__Bacteroidaceae.g__Bacteroides.s__Bacteroides_fragilis	GWAS_k__Bacteria.p__Bacteroidetes.c__Bacteroidia.o__Bacteroidales.f__Bacteroidaceae.g__Bacteroides.s__Bacteroides_fragilis.rearrange.tsv
GCST90027829	k__Bacteria.p__Bacteroidetes.c__Bacteroidia.o__Bacteroidales.f__Bacteroidaceae.g__Bacteroides.s__Bacteroides_intestinalis	GWAS_k__Bacteria.p__Bacteroidetes.c__Bacteroidia.o__Bacteroidales.f__Bacteroidaceae.g__Bacteroides.s__Bacteroides_intestinalis.rearrange.tsv
GCST90027830	k__Bacteria.p__Bacteroidetes.c__Bacteroidia.o__Bacteroidales.f__Bacteroidaceae.g__Bacteroides.s__Bacteroides_massiliensis	GWAS_k__Bacteria.p__Bacteroidetes.c__Bacteroidia.o__Bacteroidales.f__Bacteroidaceae.g__Bacteroides.s__Bacteroides_massiliensis.rearrange.tsv
GCST90027831	k__Bacteria.p__Bacteroidetes.c__Bacteroidia.o__Bacteroidales.f__Bacteroidaceae.g__Bacteroides.s__Bacteroides_nordii	GWAS_k__Bacteria.p__Bacteroidetes.c__Bacteroidia.o__Bacteroidales.f__Bacteroidaceae.g__Bacteroides.s__Bacteroides_nordii.rearrange.tsv
GCST90027832	k__Bacteria.p__Bacteroidetes.c__Bacteroidia.o__Bacteroidales.f__Bacteroidaceae.g__Bacteroides.s__Bacteroides_ovatus	GWAS_k__Bacteria.p__Bacteroidetes.c__Bacteroidia.o__Bacteroidales.f__Bacteroidaceae.g__Bacteroides.s__Bacteroides_ovatus.rearrange.tsv
GCST90027833	k__Bacteria.p__Bacteroidetes.c__Bacteroidia.o__Bacteroidales.f__Bacteroidaceae.g__Bacteroides.s__Bacteroides_plebeius	GWAS_k__Bacteria.p__Bacteroidetes.c__Bacteroidia.o__Bacteroidales.f__Bacteroidaceae.g__Bacteroides.s__Bacteroides_plebeius.rearrange.tsv
GCST90027834	k__Bacteria.p__Bacteroidetes.c__Bacteroidia.o__Bacteroidales.f__Bacteroidaceae.g__Bacteroides.s__Bacteroides_salyersiae	GWAS_k__Bacteria.p__Bacteroidetes.c__Bacteroidia.o__Bacteroidales.f__Bacteroidaceae.g__Bacteroides.s__Bacteroides_salyersiae.rearrange.tsv
GCST90027835	k__Bacteria.p__Bacteroidetes.c__Bacteroidia.o__Bacteroidales.f__Bacteroidaceae.g__Bacteroides.s__Bacteroides_stercoris	GWAS_k__Bacteria.p__Bacteroidetes.c__Bacteroidia.o__Bacteroidales.f__Bacteroidaceae.g__Bacteroides.s__Bacteroides_stercoris.rearrange.tsv
GCST90027836	k__Bacteria.p__Bacteroidetes.c__Bacteroidia.o__Bacteroidales.f__Bacteroidaceae.g__Bacteroides.s__Bacteroides_thetaiotaomicron	GWAS_k__Bacteria.p__Bacteroidetes.c__Bacteroidia.o__Bacteroidales.f__Bacteroidaceae.g__Bacteroides.s__Bacteroides_thetaiotaomicron.rearrange.tsv
GCST90027837	k__Bacteria.p__Bacteroidetes.c__Bacteroidia.o__Bacteroidales.f__Bacteroidaceae.g__Bacteroides.s__Bacteroides_uniformis	GWAS_k__Bacteria.p__Bacteroidetes.c__Bacteroidia.o__Bacteroidales.f__Bacteroidaceae.g__Bacteroides.s__Bacteroides_uniformis.rearrange.tsv
GCST90027838	k__Bacteria.p__Bacteroidetes.c__Bacteroidia.o__Bacteroidales.f__Bacteroidaceae.g__Bacteroides.s__Bacteroides_vulgatus	GWAS_k__Bacteria.p__Bacteroidetes.c__Bacteroidia.o__Bacteroidales.f__Bacteroidaceae.g__Bacteroides.s__Bacteroides_vulgatus.rearrange.tsv
GCST90027839	k__Bacteria.p__Bacteroidetes.c__Bacteroidia.o__Bacteroidales.f__Bacteroidaceae.g__Bacteroides.s__Bacteroides_xylanisolvens	GWAS_k__Bacteria.p__Bacteroidetes.c__Bacteroidia.o__Bacteroidales.f__Bacteroidaceae.g__Bacteroides.s__Bacteroides_xylanisolvens.rearrange.tsv
GCST90027840	k__Bacteria.p__Firmicutes.c__Clostridia.o__Clostridiales.f__Lachnospiraceae.g__Blautia.s__Ruminococcus_obeum	GWAS_k__Bacteria.p__Firmicutes.c__Clostridia.o__Clostridiales.f__Lachnospiraceae.g__Blautia.s__Ruminococcus_obeum.rearrange.tsv
GCST90027841	k__Bacteria.p__Firmicutes.c__Clostridia.o__Clostridiales.f__Lachnospiraceae.g__Blautia.s__Ruminococcus_torques	GWAS_k__Bacteria.p__Firmicutes.c__Clostridia.o__Clostridiales.f__Lachnospiraceae.g__Blautia.s__Ruminococcus_torques.rearrange.tsv
GCST90027842	k__Bacteria.p__Firmicutes.c__Clostridia.o__Clostridiales.f__Lachnospiraceae.g__Butyrivibrio.s__Butyrivibrio_crossotus	GWAS_k__Bacteria.p__Firmicutes.c__Clostridia.o__Clostridiales.f__Lachnospiraceae.g__Butyrivibrio.s__Butyrivibrio_crossotus.rearrange.tsv
GCST90027843	k__Bacteria.p__Firmicutes.c__Clostridia.o__Clostridiales.f__Lachnospiraceae.g__Coprococcus.s__Coprococcus_catus	GWAS_k__Bacteria.p__Firmicutes.c__Clostridia.o__Clostridiales.f__Lachnospiraceae.g__Coprococcus.s__Coprococcus_catus.rearrange.tsv
GCST90027844	k__Bacteria.p__Firmicutes.c__Clostridia.o__Clostridiales.f__Lachnospiraceae.g__Coprococcus.s__Coprococcus_comes	GWAS_k__Bacteria.p__Firmicutes.c__Clostridia.o__Clostridiales.f__Lachnospiraceae.g__Coprococcus.s__Coprococcus_comes.rearrange.tsv
GCST90027845	k__Bacteria.p__Firmicutes.c__Clostridia.o__Clostridiales.f__Lachnospiraceae.g__Coprococcus.s__Coprococcus_sp_ART55_1	GWAS_k__Bacteria.p__Firmicutes.c__Clostridia.o__Clostridiales.f__Lachnospiraceae.g__Coprococcus.s__Coprococcus_sp_ART55_1.rearrange.tsv
GCST90027846	k__Bacteria.p__Firmicutes.c__Clostridia.o__Clostridiales.f__Lachnospiraceae.g__Dorea.s__Dorea_formicigenerans	GWAS_k__Bacteria.p__Firmicutes.c__Clostridia.o__Clostridiales.f__Lachnospiraceae.g__Dorea.s__Dorea_formicigenerans.rearrange.tsv
GCST90027847	k__Bacteria.p__Firmicutes.c__Clostridia.o__Clostridiales.f__Lachnospiraceae.g__Dorea.s__Dorea_longicatena	GWAS_k__Bacteria.p__Firmicutes.c__Clostridia.o__Clostridiales.f__Lachnospiraceae.g__Dorea.s__Dorea_longicatena.rearrange.tsv
GCST90027848	k__Bacteria.p__Firmicutes.c__Clostridia.o__Clostridiales.f__Lachnospiraceae.g__Dorea.s__Dorea_unclassified	GWAS_k__Bacteria.p__Firmicutes.c__Clostridia.o__Clostridiales.f__Lachnospiraceae.g__Dorea.s__Dorea_unclassified.rearrange.tsv
GCST90027849	k__Bacteria.p__Firmicutes.c__Clostridia.o__Clostridiales.f__Lachnospiraceae.g__Lachnospiraceae_noname.s__Lachnospiraceae_bacterium_1_1_57FAA	GWAS_k__Bacteria.p__Firmicutes.c__Clostridia.o__Clostridiales.f__Lachnospiraceae.g__Lachnospiraceae_noname.s__Lachnospiraceae_bacterium_1_1_57FAA.rearrange.tsv
GCST90027850	k__Bacteria.p__Firmicutes.c__Clostridia.o__Clostridiales.f__Lachnospiraceae.g__Lachnospiraceae_noname.s__Lachnospiraceae_bacterium_3_1_46FAA	GWAS_k__Bacteria.p__Firmicutes.c__Clostridia.o__Clostridiales.f__Lachnospiraceae.g__Lachnospiraceae_noname.s__Lachnospiraceae_bacterium_3_1_46FAA.rearrange.tsv
GCST90027851	k__Bacteria.p__Firmicutes.c__Clostridia.o__Clostridiales.f__Lachnospiraceae.g__Lachnospiraceae_noname.s__Lachnospiraceae_bacterium_5_1_63FAA	GWAS_k__Bacteria.p__Firmicutes.c__Clostridia.o__Clostridiales.f__Lachnospiraceae.g__Lachnospiraceae_noname.s__Lachnospiraceae_bacterium_5_1_63FAA.rearrange.tsv
GCST90027852	k__Bacteria.p__Firmicutes.c__Clostridia.o__Clostridiales.f__Lachnospiraceae.g__Lachnospiraceae_noname.s__Lachnospiraceae_bacterium_7_1_58FAA	GWAS_k__Bacteria.p__Firmicutes.c__Clostridia.o__Clostridiales.f__Lachnospiraceae.g__Lachnospiraceae_noname.s__Lachnospiraceae_bacterium_7_1_58FAA.rearrange.tsv
GCST90027853	k__Bacteria.p__Firmicutes.c__Clostridia.o__Clostridiales.f__Lachnospiraceae.g__Lachnospiraceae_noname.s__Lachnospiraceae_bacterium_8_1_57FAA	GWAS_k__Bacteria.p__Firmicutes.c__Clostridia.o__Clostridiales.f__Lachnospiraceae.g__Lachnospiraceae_noname.s__Lachnospiraceae_bacterium_8_1_57FAA.rearrange.tsv
GCST90027854	k__Bacteria.p__Firmicutes.c__Clostridia.o__Clostridiales.f__Lachnospiraceae.g__Roseburia.s__Roseburia_hominis	GWAS_k__Bacteria.p__Firmicutes.c__Clostridia.o__Clostridiales.f__Lachnospiraceae.g__Roseburia.s__Roseburia_hominis.rearrange.tsv
GCST90027855	k__Bacteria.p__Firmicutes.c__Clostridia.o__Clostridiales.f__Lachnospiraceae.g__Roseburia.s__Roseburia_intestinalis	GWAS_k__Bacteria.p__Firmicutes.c__Clostridia.o__Clostridiales.f__Lachnospiraceae.g__Roseburia.s__Roseburia_intestinalis.rearrange.tsv
GCST90027856	k__Bacteria.p__Firmicutes.c__Clostridia.o__Clostridiales.f__Lachnospiraceae.g__Roseburia.s__Roseburia_inulinivorans	GWAS_k__Bacteria.p__Firmicutes.c__Clostridia.o__Clostridiales.f__Lachnospiraceae.g__Roseburia.s__Roseburia_inulinivorans.rearrange.tsv
GCST90027857	k__Bacteria.p__Firmicutes.c__Clostridia.o__Clostridiales.f__Lachnospiraceae.g__Roseburia.s__Roseburia_unclassified	GWAS_k__Bacteria.p__Firmicutes.c__Clostridia.o__Clostridiales.f__Lachnospiraceae.g__Roseburia.s__Roseburia_unclassified.rearrange.tsv

## Sheet: Table S2
Additional Table 2. The detailed information of the 4048 SNPs for 207 taxa and 205 bacterial pathways traits.
Source.Name(id)	variant_id	p_value	chromosome	base_pair_location	effect_allele	other_allele	effect_allele_frequency	beta	standard_error	trait	n	R2	F
GCST90027446	rs9990334	9.17124e-06	3	63498546	A	G	0.424436	0.0741908	0.0167253	ANAEROFRUCAT.PWY..homolactic.fermentation	7738	0.00253642	19.6716
GCST90027446	rs17194003	9.8892e-07	3	105722581	G	A	0.201727	-0.102927	0.021032	ANAEROFRUCAT.PWY..homolactic.fermentation	7738	0.00308551	23.9434
GCST90027446	rs62335789	8.00284e-06	4	181871524	C	G	0.168684	-0.0977054	0.021882	ANAEROFRUCAT.PWY..homolactic.fermentation	7738	0.00256991	19.932
GCST90027446	rs11826488	8.76725e-06	11	133069322	A	G	0.0763678	0.153784	0.0345929	ANAEROFRUCAT.PWY..homolactic.fermentation	7738	0.00254749	19.7577
GCST90027446	rs9947104	5.5977e-06	18	56934358	G	A	0.303897	-0.0795727	0.017523	ANAEROFRUCAT.PWY..homolactic.fermentation	7738	0.00265783	20.6157
GCST90027447	rs62271914	5.52354e-06	3	135023888	A	G	0.42331	-0.0740607	0.0162991	ANAGLYCOLYSIS.PWY..glycolysis.III..from.glucose.	7738	0.00266111	20.6413
GCST90027447	rs12647170	4.37282e-07	4	24504770	G	A	0.0765661	0.188783	0.0373683	ANAGLYCOLYSIS.PWY..glycolysis.III..from.glucose.	7738	0.00328747	25.5158
GCST90027447	rs2650470	8.36093e-06	5	83601736	G	A	0.45345	0.0739823	0.0166039	ANAGLYCOLYSIS.PWY..glycolysis.III..from.glucose.	7738	0.00255915	19.8484
GCST90027447	rs12704084	9.24433e-06	7	148915050	G	C	0.599698	-0.0736196	0.0166029	ANAGLYCOLYSIS.PWY..glycolysis.III..from.glucose.	7738	0.00253447	19.6565
GCST90027447	rs7041639	3.98111e-06	9	27341338	G	A	0.0875309	-0.157604	0.0341699	ANAGLYCOLYSIS.PWY..glycolysis.III..from.glucose.	7738	0.00274174	21.2684
GCST90027447	rs4878062	3.60417e-06	9	89959664	G	A	0.402286	0.0760825	0.0164219	ANAGLYCOLYSIS.PWY..glycolysis.III..from.glucose.	7738	0.00276625	21.4591
GCST90027447	rs58235446	3.61744e-06	9	93850539	T	C	0.0638651	-0.153253	0.033084	ANAGLYCOLYSIS.PWY..glycolysis.III..from.glucose.	7738	0.00276534	21.452
GCST90027447	rs605262	9.00755e-06	11	86967521	A	G	0.676757	-0.0757354	0.0170586	ANAGLYCOLYSIS.PWY..glycolysis.III..from.glucose.	7738	0.00254084	19.706
GCST90027447	rs35731059	8.35021e-07	11	96206005	A	C	0.104757	0.129356	0.0262545	ANAGLYCOLYSIS.PWY..glycolysis.III..from.glucose.	7738	0.00312735	24.269
GCST90027447	rs72666075	7.12057e-06	14	29029142	C	T	0.0593823	-0.151693	0.0337842	ANAGLYCOLYSIS.PWY..glycolysis.III..from.glucose.	7738	0.00259863	20.1554
GCST90027447	rs8101993	5.94964e-06	19	30603533	C	T	0.180021	-0.100985	0.0223014	ANAGLYCOLYSIS.PWY..glycolysis.III..from.glucose.	7738	0.00264282	20.499
GCST90027448	rs62523849	6.28032e-06	8	88481776	C	T	0.0675415	0.406572	0.0900147	ARGDEG.PWY..superpathway.of.L.arginine..putrescine..and.4.aminobutanoate.degradation	7738	0.00262951	20.3955
GCST90027449	rs7576386	4.44233e-06	2	155128375	A	G	0.7686	-0.138428	0.0301616	ARGORNPROST.PWY..arginine..ornithine.and.proline.interconversion	7738	0.00271474	21.0584
GCST90027449	rs9344056	1.13098e-06	6	81567568	A	G	0.162359	-0.17033	0.0349944	ARGORNPROST.PWY..arginine..ornithine.and.proline.interconversion	7738	0.00305232	23.6851
GCST90027449	rs2942201	3.1107e-06	8	23419176	A	C	0.438055	0.120592	0.0258595	ARGORNPROST.PWY..arginine..ornithine.and.proline.interconversion	7738	0.00280254	21.7414
GCST90027449	rs4878453	1.70442e-06	9	27435733	G	A	0.0733257	0.242077	0.050584	ARGORNPROST.PWY..arginine..ornithine.and.proline.interconversion	7738	0.00295099	22.8964
GCST90027449	rs2504016	4.29655e-06	10	33188434	G	A	0.0734254	-0.23666	0.0514871	ARGORNPROST.PWY..arginine..ornithine.and.proline.interconversion	7738	0.00272296	21.1223
GCST90027449	rs7923287	1.51072e-06	10	85841432	T	A	0.723875	0.139505	0.0290043	ARGORNPROST.PWY..arginine..ornithine.and.proline.interconversion	7738	0.00298079	23.1283
GCST90027449	rs61074222	2.61436e-06	13	68143423	C	G	0.0941941	-0.210428	0.0447813	ARGORNPROST.PWY..arginine..ornithine.and.proline.interconversion	7738	0.00284541	22.0749
GCST90027450	rs10873850	3.66979e-06	1	87954542	G	A	0.2783	0.0858857	0.0185528	ARO.PWY..chorismate.biosynthesis.I	7738	0.0027618	21.4245
GCST90027450	rs6782393	7.1246e-06	3	59912933	C	A	0.0605063	-0.151342	0.033707	ARO.PWY..chorismate.biosynthesis.I	7738	0.00259849	20.1543
GCST90027450	rs3797252	5.10699e-06	5	53500614	C	T	0.307103	-0.0794419	0.0174202	ARO.PWY..chorismate.biosynthesis.I	7738	0.00268041	20.7914
GCST90027450	rs12656915	8.33214e-06	5	159323677	G	T	0.0791242	0.13461	0.0302054	ARO.PWY..chorismate.biosynthesis.I	7738	0.00256	19.855
GCST90027450	rs38127	6.25927e-06	7	78269375	C	T	0.645907	0.0760269	0.0168296	ARO.PWY..chorismate.biosynthesis.I	7738	0.00263034	20.402
GCST90027450	rs12707570	7.18223e-06	7	82837298	C	A	0.512255	-0.0728993	0.0162424	ARO.PWY..chorismate.biosynthesis.I	7738	0.00259651	20.1389
GCST90027450	rs1093520	4.48524e-06	7	98159418	G	T	0.915857	0.153028	0.0333575	ARO.PWY..chorismate.biosynthesis.I	7738	0.00271237	21.04
GCST90027450	rs61915762	4.24771e-06	11	130442661	A	G	0.275511	0.0827921	0.0180027	ARO.PWY..chorismate.biosynthesis.I	7738	0.00272577	21.1442
GCST90027450	rs73200771	5.28245e-06	12	88286940	A	G	0.0520806	-0.163263	0.0358564	ARO.PWY..chorismate.biosynthesis.I	7738	0.00267209	20.7267
GCST90027450	rs12021157	7.68536e-06	13	110213217	A	G	0.108849	0.12107	0.0270621	ARO.PWY..chorismate.biosynthesis.I	7738	0.00257986	20.0094
GCST90027450	rs8052034	5.71144e-06	16	51493448	A	G	0.559625	0.0740262	0.0163168	ARO.PWY..chorismate.biosynthesis.I	7738	0.00265287	20.5772
GCST90027450	rs7263922	5.64895e-06	20	50014608	T	C	0.232747	0.0864963	0.0190557	ARO.PWY..chorismate.biosynthesis.I	7738	0.00265558	20.5983
GCST90027450	rs9305847	6.33824e-06	21	19539793	C	A	0.626513	0.0762532	0.0168897	ARO.PWY..chorismate.biosynthesis.I	7738	0.00262725	20.378
GCST90027450	rs136110	1.90964e-06	22	47369660	C	T	0.208243	0.0964705	0.0202552	ARO.PWY..chorismate.biosynthesis.I	7738	0.00292292	22.678
GCST90027451	rs12490065	4.29386e-06	3	10627561	A	G	0.22917	0.0959472	0.0208734	ASPASN.PWY..superpathway.of.L.aspartate.and.L.asparagine.biosynthesis	7738	0.00272311	21.1235
GCST90027451	rs6858020	6.87608e-06	4	181308705	A	T	0.565376	-0.0727501	0.0161757	ASPASN.PWY..superpathway.of.L.aspartate.and.L.asparagine.biosynthesis	7738	0.00260722	20.2222
GCST90027451	rs113902391	2.13803e-06	5	86146362	A	G	0.217886	0.0922389	0.01946	ASPASN.PWY..superpathway.of.L.aspartate.and.L.asparagine.biosynthesis	7738	0.00289504	22.461
GCST90027451	rs7707269	6.94403e-06	5	95928036	C	T	0.366956	-0.0744962	0.0165717	ASPASN.PWY..superpathway.of.L.aspartate.and.L.asparagine.biosynthesis	7738	0.0026048	20.2034
GCST90027451	rs10267604	6.71604e-06	7	121973603	C	G	0.653998	-0.0764351	0.0169762	ASPASN.PWY..superpathway.of.L.aspartate.and.L.asparagine.biosynthesis	7738	0.00261301	20.2672
GCST90027451	rs820496	2.43198e-08	9	6703997	A	C	0.545733	-0.0946927	0.0169759	ASPASN.PWY..superpathway.of.L.aspartate.and.L.asparagine.biosynthesis	7738	0.00400495	31.1069
GCST90027451	rs77906768	5.42024e-06	9	76713942	G	A	0.0861075	0.133484	0.0293512	ASPASN.PWY..superpathway.of.L.aspartate.and.L.asparagine.biosynthesis	7738	0.00266575	20.6774
GCST90027451	rs9545502	5.83678e-07	13	81167981	T	C	0.197933	0.102021	0.0204183	ASPASN.PWY..superpathway.of.L.aspartate.and.L.asparagine.biosynthesis	7738	0.00321596	24.959
GCST90027451	rs2846765	3.6151e-06	18	865459	T	C	0.515201	0.0802031	0.0173136	ASPASN.PWY..superpathway.of.L.aspartate.and.L.asparagine.biosynthesis	7738	0.0027655	21.4533
GCST90027451	rs149811032	8.74269e-06	20	48150396	A	G	0.0677355	-0.142534	0.0320579	ASPASN.PWY..superpathway.of.L.aspartate.and.L.asparagine.biosynthesis	7738	0.00254818	19.7631
GCST90027452	rs538952	6.28076e-06	6	145565095	A	C	0.0624269	0.274151	0.060697	AST.PWY..L.arginine.degradation.II..AST.pathway.	7738	0.0026295	20.3954
GCST90027452	rs7068964	8.12628e-06	10	14275726	G	A	0.453157	-0.130976	0.0293547	AST.PWY..L.arginine.degradation.II..AST.pathway.	7738	0.00256615	19.9028
GCST90027452	rs72830406	8.38211e-07	10	111919220	G	C	0.10827	-0.233287	0.0473559	AST.PWY..L.arginine.degradation.II..AST.pathway.	7738	0.0031264	24.2617
GCST90027452	rs72924202	3.4209e-06	11	64133228	T	C	0.206071	-0.167725	0.0361181	AST.PWY..L.arginine.degradation.II..AST.pathway.	7738	0.00277911	21.5591
GCST90027452	rs1325380	4.12788e-06	13	108753553	C	T	0.242391	0.162314	0.0352487	AST.PWY..L.arginine.degradation.II..AST.pathway.	7738	0.00273282	21.199
GCST90027452	rs7209568	3.87083e-06	17	1121590	G	A	0.187878	0.172899	0.0374387	AST.PWY..L.arginine.degradation.II..AST.pathway.	7738	0.00274866	21.3223
GCST90027453	rs1484839	6.12761e-06	1	31014874	A	G	0.159734	-0.108324	0.0239553	BRANCHED.CHAIN.AA.SYN.PWY..superpathway.of.branched.amino.acid.biosynthesis	7738	0.00263557	20.4426
GCST90027453	rs146068392	5.33129e-06	2	40113977	G	C	0.050432	-0.176286	0.0387331	BRANCHED.CHAIN.AA.SYN.PWY..superpathway.of.branched.amino.acid.biosynthesis	7738	0.00266983	20.7091
GCST90027453	rs2007634	9.08341e-06	3	139678136	A	G	0.571356	0.0725248	0.0163421	BRANCHED.CHAIN.AA.SYN.PWY..superpathway.of.branched.amino.acid.biosynthesis	7738	0.00253878	19.69
GCST90027453	rs62350672	7.47748e-06	5	31751262	T	C	0.173836	-0.113597	0.0253587	BRANCHED.CHAIN.AA.SYN.PWY..superpathway.of.branched.amino.acid.biosynthesis	7738	0.0025866	20.0618
GCST90027453	rs10238229	8.39059e-06	7	97233430	T	C	0.794063	0.0962573	0.0216067	BRANCHED.CHAIN.AA.SYN.PWY..superpathway.of.branched.amino.acid.biosynthesis	7738	0.00255828	19.8416
GCST90027453	rs7023657	9.78994e-06	9	8068400	A	G	0.261857	-0.0812649	0.0183784	BRANCHED.CHAIN.AA.SYN.PWY..superpathway.of.branched.amino.acid.biosynthesis	7738	0.00252038	19.5469
GCST90027453	rs11025798	6.82433e-06	11	20905942	A	G	0.436503	0.0813802	0.0180881	BRANCHED.CHAIN.AA.SYN.PWY..superpathway.of.branched.amino.acid.biosynthesis	7738	0.00260908	20.2366
GCST90027453	rs552787	2.71819e-07	11	116530373	A	C	0.643558	-0.0880492	0.0171235	BRANCHED.CHAIN.AA.SYN.PWY..superpathway.of.branched.amino.acid.biosynthesis	7738	0.0034053	26.4334
GCST90027453	rs943781	8.68944e-07	13	27568096	T	C	0.449683	0.083589	0.0169924	BRANCHED.CHAIN.AA.SYN.PWY..superpathway.of.branched.amino.acid.biosynthesis	7738	0.0031175	24.1924
GCST90027453	rs28733370	3.94135e-06	15	59071584	G	C	0.192839	0.0950438	0.020597	BRANCHED.CHAIN.AA.SYN.PWY..superpathway.of.branched.amino.acid.biosynthesis	7738	0.00274421	21.2877
GCST90027453	rs981881	9.82088e-06	16	9877679	G	T	0.371793	-0.07446	0.016842	BRANCHED.CHAIN.AA.SYN.PWY..superpathway.of.branched.amino.acid.biosynthesis	7738	0.0025196	19.5409
GCST90027453	rs2107539	7.06708e-06	17	34322610	T	C	0.243451	-0.0987344	0.0219817	BRANCHED.CHAIN.AA.SYN.PWY..superpathway.of.branched.amino.acid.biosynthesis	7738	0.00260048	20.1698
GCST90027453	rs62228654	4.31449e-06	22	44801226	C	G	0.0668159	-0.156769	0.0341127	BRANCHED.CHAIN.AA.SYN.PWY..superpathway.of.branched.amino.acid.biosynthesis	7738	0.00272193	21.1143
GCST90027454	rs12495388	6.37248e-06	3	84926472	G	A	0.097635	-0.121458	0.0269091	COA.PWY..coenzyme.A.biosynthesis.I	7738	0.00262593	20.3677
GCST90027454	rs117300263	5.94769e-06	9	74469867	A	G	0.0564102	-0.169358	0.0374003	COA.PWY..coenzyme.A.biosynthesis.I	7738	0.0026429	20.4997
GCST90027454	rs10831658	1.97952e-06	11	2279372	A	G	0.207259	-0.0951081	0.0199996	COA.PWY..coenzyme.A.biosynthesis.I	7738	0.00291405	22.609
GCST90027454	rs286908	6.6728e-06	11	34658857	A	G	0.293164	-0.0787738	0.0174903	COA.PWY..coenzyme.A.biosynthesis.I	7738	0.0026146	20.2796
GCST90027454	rs1941024	9.69962e-06	11	60275940	A	G	0.597554	-0.0737051	0.0166612	COA.PWY..coenzyme.A.biosynthesis.I	7738	0.00252266	19.5646
GCST90027454	rs2509667	4.37121e-06	11	119361224	A	C	0.120838	-0.116273	0.0253157	COA.PWY..coenzyme.A.biosynthesis.I	7738	0.00271871	21.0893
GCST90027454	rs9599845	2.10838e-06	13	71978130	C	T	0.237425	0.0961761	0.0202786	COA.PWY..coenzyme.A.biosynthesis.I	7738	0.00289848	22.4878
GCST90027454	rs9931054	1.45208e-06	16	1026094	C	T	0.0885579	-0.138123	0.0286697	COA.PWY..coenzyme.A.biosynthesis.I	7738	0.00299057	23.2044
GCST90027454	rs60987385	1.01118e-06	17	9348811	T	G	0.445396	0.0858549	0.0175592	COA.PWY..coenzyme.A.biosynthesis.I	7738	0.00308001	23.9005
GCST90027454	rs7251031	4.00204e-06	19	11266693	G	T	0.308219	-0.0801886	0.0173897	COA.PWY..coenzyme.A.biosynthesis.I	7738	0.00274045	21.2584
GCST90027455	rs12128621	1.13359e-06	1	214584517	A	T	0.504393	-0.0796843	0.0163727	COBALSYN.PWY..adenosylcobalamin.salvage.from.cobinamide.I	7738	0.00305175	23.6806
GCST90027455	rs1514681	4.11557e-06	2	1397044	C	T	0.401121	-0.0787943	0.0171089	COBALSYN.PWY..adenosylcobalamin.salvage.from.cobinamide.I	7738	0.00273356	21.2048
GCST90027455	rs1451459	7.43049e-06	2	53088412	A	G	0.252245	0.0838938	0.0187222	COBALSYN.PWY..adenosylcobalamin.salvage.from.cobinamide.I	7738	0.00258815	20.0739
GCST90027455	rs13003991	6.04283e-07	2	65772956	G	C	0.606858	0.0821386	0.0164612	COBALSYN.PWY..adenosylcobalamin.salvage.from.cobinamide.I	7738	0.00320738	24.8921
GCST90027455	rs10006164	9.71664e-07	4	1021598	A	G	0.344145	-0.0869582	0.0177564	COBALSYN.PWY..adenosylcobalamin.salvage.from.cobinamide.I	7738	0.00308986	23.9773
GCST90027455	rs61798216	7.03014e-06	4	36459051	G	A	0.113593	-0.118636	0.026406	COBALSYN.PWY..adenosylcobalamin.salvage.from.cobinamide.I	7738	0.00260177	20.1798
GCST90027455	rs2654736	4.01284e-06	4	112306512	A	G	0.811446	0.0985757	0.0213797	COBALSYN.PWY..adenosylcobalamin.salvage.from.cobinamide.I	7738	0.00273979	21.2532
GCST90027455	rs2634527	2.39303e-06	8	59499389	C	T	0.498378	-0.0790784	0.0167644	COBALSYN.PWY..adenosylcobalamin.salvage.from.cobinamide.I	7738	0.00286723	22.2447
GCST90027455	rs74949229	1.45413e-06	10	9526946	A	G	0.0937893	-0.136496	0.0283337	COBALSYN.PWY..adenosylcobalamin.salvage.from.cobinamide.I	7738	0.00299022	23.2017
GCST90027455	rs12772838	4.55369e-06	10	126836275	T	C	0.0554534	0.168169	0.0366832	COBALSYN.PWY..adenosylcobalamin.salvage.from.cobinamide.I	7738	0.00270864	21.011
GCST90027455	rs11171846	1.54074e-06	12	56828056	T	C	0.0821696	-0.140647	0.0292656	COBALSYN.PWY..adenosylcobalamin.salvage.from.cobinamide.I	7738	0.00297593	23.0905
GCST90027455	rs437545	9.03408e-06	16	24211376	A	T	0.0771995	0.139229	0.0313643	COBALSYN.PWY..adenosylcobalamin.salvage.from.cobinamide.I	7738	0.00254012	19.7004
GCST90027455	rs75967282	2.31217e-06	17	59520438	C	G	0.0513485	-0.178428	0.0377704	COBALSYN.PWY..adenosylcobalamin.salvage.from.cobinamide.I	7738	0.00287571	22.3107
GCST90027455	rs1968451	8.18149e-06	19	5391922	C	T	0.680629	0.0887818	0.0199045	COBALSYN.PWY..adenosylcobalamin.salvage.from.cobinamide.I	7738	0.00256448	19.8898
GCST90027456	rs4551833	3.99275e-07	12	43104353	G	T	0.0539418	-0.184975	0.0364893	COLANSYN.PWY..colanic.acid.building.blocks.biosynthesis	7738	0.00331	25.6912
GCST90027456	rs1396212	2.46557e-07	17	53600071	T	C	0.186799	-0.120916	0.0234319	COLANSYN.PWY..colanic.acid.building.blocks.biosynthesis	7738	0.00342948	26.6218
GCST90027457	rs7695572	8.68497e-06	4	7327645	G	A	0.820871	-0.0989027	0.0222375	COMPLETE.ARO.PWY..superpathway.of.aromatic.amino.acid.biosynthesis	7738	0.0025498	19.7757
GCST90027457	rs1093520	8.25536e-08	7	98159418	G	T	0.915857	0.179202	0.0334241	COMPLETE.ARO.PWY..superpathway.of.aromatic.amino.acid.biosynthesis	7738	0.00370106	28.7378
GCST90027457	rs7848585	8.71412e-06	9	79670604	G	A	0.101813	0.121487	0.0273197	COMPLETE.ARO.PWY..superpathway.of.aromatic.amino.acid.biosynthesis	7738	0.00254898	19.7693
GCST90027457	rs11215785	1.74994e-06	11	115964147	C	T	0.136228	0.116001	0.0242663	COMPLETE.ARO.PWY..superpathway.of.aromatic.amino.acid.biosynthesis	7738	0.00294448	22.8458
GCST90027457	rs61915762	1.22131e-06	11	130442661	A	G	0.275511	0.0875261	0.0180386	COMPLETE.ARO.PWY..superpathway.of.aromatic.amino.acid.biosynthesis	7738	0.00303333	23.5373
GCST90027457	rs73200771	5.14214e-06	12	88286940	A	G	0.0520806	-0.163792	0.035928	COMPLETE.ARO.PWY..superpathway.of.aromatic.amino.acid.biosynthesis	7738	0.00267872	20.7782
GCST90027457	rs1483968	9.7167e-06	14	22951893	T	C	0.0577669	0.150674	0.034063	COMPLETE.ARO.PWY..superpathway.of.aromatic.amino.acid.biosynthesis	7738	0.00252222	19.5613
GCST90027457	rs7263922	3.61124e-06	20	50014608	T	C	0.232747	0.0884537	0.0190938	COMPLETE.ARO.PWY..superpathway.of.aromatic.amino.acid.biosynthesis	7738	0.00276577	21.4553
GCST90027457	rs136110	4.57977e-06	22	47369660	C	T	0.208243	0.0930184	0.0202956	COMPLETE.ARO.PWY..superpathway.of.aromatic.amino.acid.biosynthesis	7738	0.00270724	21
GCST90027458	rs112209173	4.43097e-06	1	7727245	C	G	0.063751	0.226024	0.049242	CRNFORCAT.PWY..creatinine.degradation.I	7738	0.00271537	21.0633
GCST90027458	rs2189903	8.01571e-06	7	8546068	C	A	0.057391	0.212169	0.0475208	CRNFORCAT.PWY..creatinine.degradation.I	7738	0.00256951	19.929
GCST90027458	rs73694568	7.28887e-06	8	94273403	A	C	0.0998582	0.17137	0.038209	CRNFORCAT.PWY..creatinine.degradation.I	7738	0.00259288	20.1107
GCST90027458	rs16916507	2.74142e-06	9	101258803	A	G	0.317901	0.108315	0.0230983	CRNFORCAT.PWY..creatinine.degradation.I	7738	0.00283371	21.9838
GCST90027458	rs1621183	4.80102e-06	10	25767497	G	A	0.0696815	0.204076	0.0446233	CRNFORCAT.PWY..creatinine.degradation.I	7738	0.00269562	20.9097
GCST90027458	rs7134245	5.1572e-06	12	32561525	A	C	0.077241	0.186896	0.0410013	CRNFORCAT.PWY..creatinine.degradation.I	7738	0.002678	20.7726
GCST90027458	rs35899940	3.55136e-06	15	86053697	G	A	0.382337	0.101402	0.0218724	CRNFORCAT.PWY..creatinine.degradation.I	7738	0.00276989	21.4874
GCST90027458	rs7229834	6.10477e-07	18	59520360	T	C	0.470799	0.106916	0.0214352	CRNFORCAT.PWY..creatinine.degradation.I	7738	0.00320485	24.8724
GCST90027458	rs17193211	3.22421e-06	21	38885506	T	C	0.0746269	0.190762	0.0409712	CRNFORCAT.PWY..creatinine.degradation.I	7738	0.00279371	21.6727
GCST90027459	rs770027	2.13678e-06	1	9172436	T	C	0.459954	0.0773298	0.0163142	DAPLYSINESYN.PWY..L.lysine.biosynthesis.I	7738	0.00289518	22.4622
GCST90027459	rs7539819	2.45344e-06	1	165850596	G	T	0.494724	-0.0767416	0.0162865	DAPLYSINESYN.PWY..L.lysine.biosynthesis.I	7738	0.00286108	22.1968
GCST90027459	rs28635178	7.45317e-06	3	66026666	A	G	0.0565904	-0.157135	0.0350722	DAPLYSINESYN.PWY..L.lysine.biosynthesis.I	7738	0.0025874	20.0681
GCST90027459	rs919100	6.4442e-06	4	37092455	A	C	0.651308	-0.0761891	0.0168886	DAPLYSINESYN.PWY..L.lysine.biosynthesis.I	7738	0.00262318	20.3463
GCST90027459	rs2995916	2.08469e-06	4	37910996	G	T	0.501878	0.079086	0.0166671	DAPLYSINESYN.PWY..L.lysine.biosynthesis.I	7738	0.00290127	22.5096
GCST90027459	rs7777432	7.10014e-06	7	21413179	A	G	0.349483	0.0763596	0.0170041	DAPLYSINESYN.PWY..L.lysine.biosynthesis.I	7738	0.00259933	20.1609
GCST90027459	rs7033951	5.95561e-06	9	14744705	T	C	0.506403	0.0740912	0.016363	DAPLYSINESYN.PWY..L.lysine.biosynthesis.I	7738	0.00264257	20.4971
GCST90027459	rs73133343	1.05062e-06	12	43119716	G	T	0.0524294	0.178631	0.0365904	DAPLYSINESYN.PWY..L.lysine.biosynthesis.I	7738	0.00307055	23.8269
GCST90027459	rs7953577	7.36159e-06	12	104874300	C	G	0.326388	-0.0786353	0.0175409	DAPLYSINESYN.PWY..L.lysine.biosynthesis.I	7738	0.00259044	20.0917
GCST90027459	rs142998520	9.72356e-06	17	6755697	A	C	0.0523446	0.173555	0.0392371	DAPLYSINESYN.PWY..L.lysine.biosynthesis.I	7738	0.00252205	19.5599
GCST90027459	rs2180	7.53848e-06	21	34344279	A	G	0.261092	-0.0832534	0.0185921	DAPLYSINESYN.PWY..L.lysine.biosynthesis.I	7738	0.0025846	20.0463
GCST90027459	rs466481	1.13673e-06	22	22971942	A	T	0.52645	0.122845	0.0252436	DAPLYSINESYN.PWY..L.lysine.biosynthesis.I	7738	0.00305107	23.6753
GCST90027460	rs1752223	8.72467e-06	1	81680852	G	C	0.168276	-0.0976795	0.0219673	DENOVOPURINE2.PWY..superpathway.of.purine.nucleotides.de.novo.biosynthesis.II	7738	0.00254868	19.767
GCST90027460	rs72770359	8.66332e-06	1	247361318	A	G	0.104329	0.119653	0.0268999	DENOVOPURINE2.PWY..superpathway.of.purine.nucleotides.de.novo.biosynthesis.II	7738	0.00255042	19.7805
GCST90027460	rs4683140	3.02316e-06	3	45822918	C	T	0.579406	-0.0783129	0.0167721	DENOVOPURINE2.PWY..superpathway.of.purine.nucleotides.de.novo.biosynthesis.II	7738	0.00280958	21.7962
GCST90027460	rs75789763	5.96422e-06	4	130403869	A	G	0.0562994	-0.166597	0.0367955	DENOVOPURINE2.PWY..superpathway.of.purine.nucleotides.de.novo.biosynthesis.II	7738	0.00264222	20.4944
GCST90027460	rs17496399	1.9197e-06	5	147064708	C	T	0.117622	0.121087	0.0254294	DENOVOPURINE2.PWY..superpathway.of.purine.nucleotides.de.novo.biosynthesis.II	7738	0.00292162	22.6679
GCST90027460	rs113403124	6.1166e-06	6	134586541	C	T	0.0764148	0.148864	0.0329176	DENOVOPURINE2.PWY..superpathway.of.purine.nucleotides.de.novo.biosynthesis.II	7738	0.00263601	20.4461
GCST90027460	rs1760263	8.43942e-07	9	133391707	C	T	0.854019	-0.114965	0.0233434	DENOVOPURINE2.PWY..superpathway.of.purine.nucleotides.de.novo.biosynthesis.II	7738	0.00312472	24.2486
GCST90027460	rs11608915	6.0156e-06	12	52866060	T	C	0.358167	-0.0756573	0.0167167	DENOVOPURINE2.PWY..superpathway.of.purine.nucleotides.de.novo.biosynthesis.II	7738	0.00264011	20.4779
GCST90027460	rs142048748	8.01258e-06	12	122235048	G	A	0.0511089	-0.172479	0.0386304	DENOVOPURINE2.PWY..superpathway.of.purine.nucleotides.de.novo.biosynthesis.II	7738	0.00256961	19.9297
GCST90027460	rs393435	2.77312e-06	16	84344533	C	T	0.687467	0.0853315	0.0182062	DENOVOPURINE2.PWY..superpathway.of.purine.nucleotides.de.novo.biosynthesis.II	7738	0.00283087	21.9618
GCST90027461	rs10779615	1.04834e-06	1	214596434	G	C	0.508391	-0.0798475	0.0163543	DTDPRHAMSYN.PWY..dTDP.L.rhamnose.biosynthesis.I	7738	0.00307108	23.8311
GCST90027461	rs145140903	9.86825e-06	1	231364626	C	T	0.111675	-0.115636	0.0261618	DTDPRHAMSYN.PWY..dTDP.L.rhamnose.biosynthesis.I	7738	0.00251842	19.5317
GCST90027461	rs16856918	2.47031e-06	2	217960513	A	G	0.0552139	0.171977	0.0365088	DTDPRHAMSYN.PWY..dTDP.L.rhamnose.biosynthesis.I	7738	0.00285939	22.1837
GCST90027461	rs73171592	4.04065e-06	3	171047195	C	G	0.0771743	0.143446	0.0311211	DTDPRHAMSYN.PWY..dTDP.L.rhamnose.biosynthesis.I	7738	0.00273808	21.24
GCST90027461	rs11745906	8.72627e-07	5	83575190	C	T	0.281706	-0.0874056	0.0177712	DTDPRHAMSYN.PWY..dTDP.L.rhamnose.biosynthesis.I	7738	0.00311645	24.1842
GCST90027461	rs3819331	4.75774e-06	11	112099410	C	T	0.159253	0.104197	0.0227743	DTDPRHAMSYN.PWY..dTDP.L.rhamnose.biosynthesis.I	7738	0.00269785	20.927
GCST90027461	rs2620868	2.86621e-06	12	61370770	C	T	0.438608	-0.0759932	0.0162372	DTDPRHAMSYN.PWY..dTDP.L.rhamnose.biosynthesis.I	7738	0.00282273	21.8984
GCST90027461	rs80343422	3.44028e-07	13	110456322	G	A	0.0761024	-0.156491	0.030699	DTDPRHAMSYN.PWY..dTDP.L.rhamnose.biosynthesis.I	7738	0.0033469	25.9786
GCST90027461	rs72987936	9.63436e-06	18	75120908	A	T	0.364515	-0.0755081	0.0170631	DTDPRHAMSYN.PWY..dTDP.L.rhamnose.biosynthesis.I	7738	0.00252431	19.5775
GCST90027462	rs12638646	3.82084e-06	3	105122214	A	G	0.287611	-0.180901	0.0391484	ECASYN.PWY..enterobacterial.common.antigen.biosynthesis	7738	0.00275186	21.3472
GCST90027462	rs2010151	8.42772e-06	5	31806434	C	A	0.420012	-0.154264	0.0346348	ECASYN.PWY..enterobacterial.common.antigen.biosynthesis	7738	0.00255719	19.8332
GCST90027462	rs111457769	3.96837e-06	7	74482794	C	T	0.112372	0.260543	0.0564797	ECASYN.PWY..enterobacterial.common.antigen.biosynthesis	7738	0.00274253	21.2746
GCST90027462	rs10808847	9.24587e-06	8	82896400	A	C	0.744131	0.176398	0.0397821	ECASYN.PWY..enterobacterial.common.antigen.biosynthesis	7738	0.00253443	19.6561
GCST90027462	rs72727948	9.93597e-06	8	134963609	A	C	0.0684841	-0.306134	0.0692836	ECASYN.PWY..enterobacterial.common.antigen.biosynthesis	7738	0.00251674	19.5186
GCST90027462	rs2592994	9.60895e-06	9	88019097	T	C	0.437869	0.154966	0.0350142	ECASYN.PWY..enterobacterial.common.antigen.biosynthesis	7738	0.00252496	19.5826
GCST90027462	rs12781290	5.47186e-06	10	72991095	A	G	0.334687	0.17085	0.0375839	ECASYN.PWY..enterobacterial.common.antigen.biosynthesis	7738	0.00266342	20.6593
GCST90027462	rs10894222	8.79836e-06	11	130448044	A	G	0.530454	-0.147598	0.0332071	ECASYN.PWY..enterobacterial.common.antigen.biosynthesis	7738	0.00254662	19.7509
GCST90027462	rs10220585	2.21015e-06	14	85739848	T	C	0.581202	0.164702	0.0347972	ECASYN.PWY..enterobacterial.common.antigen.biosynthesis	7738	0.00288685	22.3973
GCST90027462	rs62043566	8.07808e-06	15	93680778	C	T	0.408328	0.155445	0.0348289	ECASYN.PWY..enterobacterial.common.antigen.biosynthesis	7738	0.00256761	19.9141
GCST90027462	rs1094970	2.35797e-06	16	65970182	G	A	0.621253	0.164022	0.0347501	ECASYN.PWY..enterobacterial.common.antigen.biosynthesis	7738	0.00287087	22.273
GCST90027462	rs4383249	7.71502e-06	18	64880298	G	T	0.182145	0.195242	0.0436496	ECASYN.PWY..enterobacterial.common.antigen.biosynthesis	7738	0.00257891	20.0021
GCST90027463	rs61817056	7.42598e-06	1	204241507	T	C	0.285203	-0.146109	0.0326057	ENTBACSYN.PWY..enterobactin.biosynthesis	7738	0.0025883	20.0751
GCST90027463	rs706111	4.11066e-07	9	33244483	A	T	0.122654	0.231567	0.0457302	ENTBACSYN.PWY..enterobactin.biosynthesis	7738	0.00330279	25.635
GCST90027464	rs11209445	6.35309e-06	1	69861005	G	A	0.621444	0.0915904	0.020289	FAO.PWY..fatty.acid..beta..oxidation.I	7738	0.00262668	20.3735
GCST90027464	rs77917213	5.31339e-07	2	44395872	T	C	0.0890628	0.179322	0.0357597	FAO.PWY..fatty.acid..beta..oxidation.I	7738	0.00323922	25.1401
GCST90027464	rs13087509	5.65639e-06	3	22514136	T	C	0.928931	-0.186384	0.0410643	FAO.PWY..fatty.acid..beta..oxidation.I	7738	0.00265526	20.5958
GCST90027464	rs62305209	6.60774e-06	4	46872128	G	A	0.0836224	-0.16418	0.0364364	FAO.PWY..fatty.acid..beta..oxidation.I	7738	0.00261701	20.2983
GCST90027464	rs12111746	7.45328e-06	7	35572955	A	G	0.153754	-0.123757	0.0276225	FAO.PWY..fatty.acid..beta..oxidation.I	7738	0.0025874	20.068
GCST90027464	rs11761901	3.56961e-06	7	115891686	A	G	0.217568	-0.111105	0.0239709	FAO.PWY..fatty.acid..beta..oxidation.I	7738	0.00276863	21.4775
GCST90027464	rs7850683	5.65527e-06	9	24034817	A	G	0.240353	0.105932	0.0233388	FAO.PWY..fatty.acid..beta..oxidation.I	7738	0.00265531	20.5961
GCST90027464	rs4883632	8.9784e-06	12	133198021	T	C	0.51449	-0.0916478	0.0206394	FAO.PWY..fatty.acid..beta..oxidation.I	7738	0.00254164	19.7122
GCST90027465	rs776910	8.64531e-06	1	10846540	G	A	0.825487	0.112024	0.0251821	FERMENTATION.PWY..mixed.acid.fermentation	7738	0.00255093	19.7845
GCST90027465	rs72770371	6.47156e-06	1	247368136	G	C	0.0938459	-0.147139	0.0326224	FERMENTATION.PWY..mixed.acid.fermentation	7738	0.00262213	20.3382
GCST90027465	rs2060298	9.54465e-06	3	144168238	G	C	0.464683	0.0872775	0.0197138	FERMENTATION.PWY..mixed.acid.fermentation	7738	0.00252661	19.5954
GCST90027465	rs7659451	8.40586e-06	4	10730513	G	A	0.824174	0.113654	0.0255139	FERMENTATION.PWY..mixed.acid.fermentation	7738	0.00255783	19.8381
GCST90027465	rs59426326	6.34943e-08	7	155133133	C	A	0.878208	0.157456	0.0291118	FERMENTATION.PWY..mixed.acid.fermentation	7738	0.00376629	29.2462
GCST90027465	rs11253111	4.16491e-06	10	5380664	C	T	0.445402	-0.088334	0.0191906	FERMENTATION.PWY..mixed.acid.fermentation	7738	0.00273062	21.1819
GCST90027465	rs61861701	3.89375e-07	10	112365004	G	A	0.245597	0.116389	0.0229379	FERMENTATION.PWY..mixed.acid.fermentation	7738	0.00331622	25.7396
GCST90027465	rs17175056	8.45817e-06	13	94779284	G	A	0.122588	0.127861	0.0287119	FERMENTATION.PWY..mixed.acid.fermentation	7738	0.00255631	19.8263
GCST90027465	rs6085392	8.19733e-06	20	6066724	A	G	0.260986	0.0978381	0.021937	FERMENTATION.PWY..mixed.acid.fermentation	7738	0.00256401	19.8861
GCST90027465	rs6123777	7.76617e-06	20	56785389	A	G	0.101285	0.153475	0.0343227	FERMENTATION.PWY..mixed.acid.fermentation	7738	0.00257729	19.9894
GCST90027465	rs743920	2.38658e-06	22	29621128	G	C	0.128486	-0.151934	0.0322058	FERMENTATION.PWY..mixed.acid.fermentation	7738	0.0028679	22.2499
GCST90027466	rs116470157	5.38252e-06	2	65096086	T	C	0.0655714	-0.157257	0.0345673	FUCCAT.PWY..fucose.degradation	7738	0.00266747	20.6908
GCST90027466	rs12621639	7.66474e-06	2	230175814	A	C	0.505619	0.0768744	0.0171812	FUCCAT.PWY..fucose.degradation	7738	0.00258052	20.0146
GCST90027466	rs11731492	6.94577e-06	4	15153353	T	C	0.0717673	0.157379	0.0350092	FUCCAT.PWY..fucose.degradation	7738	0.00260474	20.2029
GCST90027466	rs76523770	9.50293e-06	4	36061584	T	G	0.0689696	0.152249	0.0343819	FUCCAT.PWY..fucose.degradation	7738	0.00252769	19.6038
GCST90027466	rs395474	2.8945e-06	4	108015257	A	G	0.921998	0.1524	0.0325768	FUCCAT.PWY..fucose.degradation	7738	0.00282031	21.8796
GCST90027466	rs342221	8.09071e-06	7	106328134	T	G	0.440168	-0.076973	0.0172478	FUCCAT.PWY..fucose.degradation	7738	0.00256722	19.9112
GCST90027466	rs17503513	8.35099e-07	8	17293312	T	G	0.207469	0.104512	0.0212123	FUCCAT.PWY..fucose.degradation	7738	0.00312732	24.2689
GCST90027466	rs1480889	7.68672e-06	8	93355038	T	C	0.458528	0.0758833	0.016962	FUCCAT.PWY..fucose.degradation	7738	0.00257982	20.0091
GCST90027466	rs1940965	7.92785e-06	11	105765861	C	A	0.084563	-0.138755	0.0310613	FUCCAT.PWY..fucose.degradation	7738	0.00257222	19.95
GCST90027466	rs13336538	5.45786e-06	16	25910765	G	A	0.244732	0.0912246	0.0200654	FUCCAT.PWY..fucose.degradation	7738	0.00266405	20.6642
GCST90027467	rs77474207	1.32701e-06	6	18010573	G	A	0.0998954	-0.198637	0.0410775	FUC.RHAMCAT.PWY..superpathway.of.fucose.and.rhamnose.degradation	7738	0.00301282	23.3776
GCST90027467	rs4711791	8.02047e-07	6	44598555	A	G	0.311064	-0.131441	0.0266352	FUC.RHAMCAT.PWY..superpathway.of.fucose.and.rhamnose.degradation	7738	0.00313731	24.3466
GCST90027467	rs17729512	9.04233e-06	8	89306002	G	A	0.0721954	0.204838	0.0461462	FUC.RHAMCAT.PWY..superpathway.of.fucose.and.rhamnose.degradation	7738	0.0025399	19.6987
GCST90027467	rs2514587	6.88038e-06	8	119599692	A	G	0.626008	0.114772	0.02552	FUC.RHAMCAT.PWY..superpathway.of.fucose.and.rhamnose.degradation	7738	0.00260707	20.221
GCST90027467	rs7937701	7.48047e-07	11	72832677	G	A	0.499312	-0.120752	0.024402	FUC.RHAMCAT.PWY..superpathway.of.fucose.and.rhamnose.degradation	7738	0.00315456	24.4809
GCST90027467	rs2420129	9.42368e-06	13	26905886	A	C	0.919003	-0.193205	0.043613	FUC.RHAMCAT.PWY..superpathway.of.fucose.and.rhamnose.degradation	7738	0.00252975	19.6198
GCST90027467	rs9542995	1.36672e-06	13	73110324	A	G	0.286838	-0.171703	0.0355509	FUC.RHAMCAT.PWY..superpathway.of.fucose.and.rhamnose.degradation	7738	0.00300554	23.3209
GCST90027467	rs7222065	1.43309e-06	17	69316511	T	C	0.0927288	-0.208307	0.0432142	FUC.RHAMCAT.PWY..superpathway.of.fucose.and.rhamnose.degradation	7738	0.00299382	23.2297
GCST90027468	rs1366424	9.98745e-06	2	40410302	A	G	0.134736	0.185118	0.0419062	GALACTARDEG.PWY..D.galactarate.degradation.I	7738	0.00251547	19.5088
GCST90027468	rs9288803	2.65371e-06	3	105132008	C	T	0.404818	-0.138405	0.0294732	GALACTARDEG.PWY..D.galactarate.degradation.I	7738	0.00284173	22.0462
GCST90027468	rs6916769	5.81401e-06	6	76702518	G	T	0.298281	-0.142408	0.0314154	GALACTARDEG.PWY..D.galactarate.degradation.I	7738	0.00264849	20.5432
GCST90027468	rs146624623	9.39928e-06	7	152484862	G	A	0.10064	-0.223714	0.0504934	GALACTARDEG.PWY..D.galactarate.degradation.I	7738	0.00253038	19.6247
GCST90027468	rs11784069	5.17938e-06	8	2119582	G	T	0.374684	-0.132133	0.0289932	GALACTARDEG.PWY..D.galactarate.degradation.I	7738	0.00267694	20.7644
GCST90027468	rs7461966	7.63195e-06	8	88741064	G	C	0.117127	0.196781	0.0439708	GALACTARDEG.PWY..D.galactarate.degradation.I	7738	0.00258157	20.0227
GCST90027468	rs117047298	9.9668e-07	11	58122988	A	T	0.159337	0.196059	0.0400752	GALACTARDEG.PWY..D.galactarate.degradation.I	7738	0.00308358	23.9283
GCST90027469	rs1273560	7.87459e-06	3	197551040	G	A	0.233308	0.0928482	0.0207781	GALACT.GLUCUROCAT.PWY..superpathway.of.hexuronide.and.hexuronate.degradation	7738	0.00257388	19.9629
GCST90027469	rs2972891	7.64187e-06	5	18234329	G	A	0.516623	0.0723683	0.0161718	GALACT.GLUCUROCAT.PWY..superpathway.of.hexuronide.and.hexuronate.degradation	7738	0.00258125	20.0203
GCST90027469	rs4472353	3.55389e-06	6	96078826	C	T	0.822923	0.0987951	0.0213109	GALACT.GLUCUROCAT.PWY..superpathway.of.hexuronide.and.hexuronate.degradation	7738	0.00276971	21.486
GCST90027469	rs12859492	2.95463e-06	13	71905552	C	T	0.30745	0.0832796	0.0178178	GALACT.GLUCUROCAT.PWY..superpathway.of.hexuronide.and.hexuronate.degradation	7738	0.00281524	21.8402
GCST90027469	rs920917	4.12785e-06	15	58688478	C	A	0.134139	0.110506	0.0239977	GALACT.GLUCUROCAT.PWY..superpathway.of.hexuronide.and.hexuronate.degradation	7738	0.00273282	21.1991
GCST90027469	rs7182175	4.74081e-06	15	98902733	T	A	0.73131	-0.0838417	0.0183223	GALACT.GLUCUROCAT.PWY..superpathway.of.hexuronide.and.hexuronate.degradation	7738	0.00269873	20.9338
GCST90027469	rs8079753	5.75558e-07	17	59552449	A	G	0.24166	0.0964075	0.0192844	GALACT.GLUCUROCAT.PWY..superpathway.of.hexuronide.and.hexuronate.degradation	7738	0.00321943	24.986
GCST90027469	rs6065218	2.63037e-06	20	38862775	G	A	0.148047	0.122387	0.0260522	GALACT.GLUCUROCAT.PWY..superpathway.of.hexuronide.and.hexuronate.degradation	7738	0.00284391	22.0632
GCST90027469	rs79676117	4.54055e-06	20	50415961	C	A	0.0501703	-0.171166	0.0373321	GALACT.GLUCUROCAT.PWY..superpathway.of.hexuronide.and.hexuronate.degradation	7738	0.00270935	21.0165
GCST90027469	rs56210724	7.30294e-06	21	16270327	C	T	0.093528	0.131657	0.0293572	GALACT.GLUCUROCAT.PWY..superpathway.of.hexuronide.and.hexuronate.degradation	7738	0.00259241	20.107
GCST90027469	rs5756419	2.33058e-06	22	37346295	A	T	0.293243	0.0844728	0.0178876	GALACT.GLUCUROCAT.PWY..superpathway.of.hexuronide.and.hexuronate.degradation	7738	0.00287376	22.2955
GCST90027470	rs1827616	5.16043e-06	5	18235176	C	T	0.507147	0.07341	0.0161052	GALACTUROCAT.PWY..D.galacturonate.degradation.I	7738	0.00267785	20.7714
GCST90027470	rs4472353	4.6718e-06	6	96078826	C	T	0.822923	0.0973552	0.0212612	GALACTUROCAT.PWY..D.galacturonate.degradation.I	7738	0.00270234	20.9619
GCST90027470	rs12191883	4.1748e-06	6	124153278	C	T	0.476724	0.0832945	0.0180977	GALACTUROCAT.PWY..D.galacturonate.degradation.I	7738	0.00273004	21.1774
GCST90027470	rs2634527	7.90701e-06	8	59499389	C	T	0.498505	-0.0750373	0.0167956	GALACTUROCAT.PWY..D.galacturonate.degradation.I	7738	0.00257287	19.9551
GCST90027470	rs7872938	7.16238e-06	9	73177503	A	G	0.551324	-0.0725357	0.0161592	GALACTUROCAT.PWY..D.galacturonate.degradation.I	7738	0.00259719	20.1442
GCST90027470	rs12415307	1.01056e-06	10	103076252	G	A	0.289443	-0.0898982	0.0183857	GALACTUROCAT.PWY..D.galacturonate.degradation.I	7738	0.00308016	23.9017
GCST90027470	rs7182175	2.88811e-06	15	98902733	T	A	0.73131	-0.0855231	0.0182795	GALACTUROCAT.PWY..D.galacturonate.degradation.I	7738	0.00282085	21.8838
GCST90027470	rs8080416	3.0641e-06	17	59552338	C	T	0.255869	0.0876717	0.0187876	GALACTUROCAT.PWY..D.galacturonate.degradation.I	7738	0.00280627	21.7704
GCST90027470	rs1716276	3.57302e-06	19	49744995	T	A	0.791531	0.0929155	0.0200474	GALACTUROCAT.PWY..D.galacturonate.degradation.I	7738	0.00276839	21.4757
GCST90027471	rs1770803	2.00682e-06	1	43441125	T	A	0.441319	-0.0778079	0.0163712	GLCMANNANAUT.PWY..superpathway.of.N.acetylglucosamine..N.acetylmannosamine.and.N.acetylneuraminate.degradation	7738	0.00291067	22.5827
GCST90027471	rs11211643	3.40246e-07	2	1402588	G	A	0.51565	0.0831748	0.0163098	GLCMANNANAUT.PWY..superpathway.of.N.acetylglucosamine..N.acetylmannosamine.and.N.acetylneuraminate.degradation	7738	0.00334964	25.9999
GCST90027471	rs13003991	4.27087e-06	2	65772956	G	C	0.606803	0.0758458	0.0164963	GLCMANNANAUT.PWY..superpathway.of.N.acetylglucosamine..N.acetylmannosamine.and.N.acetylneuraminate.degradation	7738	0.00272443	21.1338
GCST90027471	rs9445542	2.00818e-06	6	66122057	T	C	0.126577	-0.116241	0.0244585	GLCMANNANAUT.PWY..superpathway.of.N.acetylglucosamine..N.acetylmannosamine.and.N.acetylneuraminate.degradation	7738	0.0029105	22.5814
GCST90027471	rs13193692	8.86446e-06	6	126079932	T	G	0.230994	0.085911	0.0193355	GLCMANNANAUT.PWY..superpathway.of.N.acetylglucosamine..N.acetylmannosamine.and.N.acetylneuraminate.degradation	7738	0.00254478	19.7366
GCST90027471	rs2467707	2.05304e-06	8	25541866	C	T	0.890023	0.121636	0.0256176	GLCMANNANAUT.PWY..superpathway.of.N.acetylglucosamine..N.acetylmannosamine.and.N.acetylneuraminate.degradation	7738	0.00290505	22.5389
GCST90027471	rs2634527	6.71813e-06	8	59499389	C	T	0.498505	-0.0756236	0.0167962	GLCMANNANAUT.PWY..superpathway.of.N.acetylglucosamine..N.acetylmannosamine.and.N.acetylneuraminate.degradation	7738	0.00261294	20.2666
GCST90027471	rs74949229	3.23965e-07	10	9526946	A	G	0.0938701	-0.144988	0.0283792	GLCMANNANAUT.PWY..superpathway.of.N.acetylglucosamine..N.acetylmannosamine.and.N.acetylneuraminate.degradation	7738	0.00336179	26.0946
GCST90027471	rs75967282	1.4562e-06	17	59520438	C	G	0.0513866	-0.18223	0.0378294	GLCMANNANAUT.PWY..superpathway.of.N.acetylglucosamine..N.acetylmannosamine.and.N.acetylneuraminate.degradation	7738	0.00298987	23.199
GCST90027471	rs67763506	4.89044e-06	17	59557892	G	C	0.178172	0.0964672	0.0211114	GLCMANNANAUT.PWY..superpathway.of.N.acetylglucosamine..N.acetylmannosamine.and.N.acetylneuraminate.degradation	7738	0.00269107	20.8743
GCST90027471	rs5756419	3.39787e-06	22	37346295	A	T	0.293243	0.0829004	0.0178465	GLCMANNANAUT.PWY..superpathway.of.N.acetylglucosamine..N.acetylmannosamine.and.N.acetylneuraminate.degradation	7738	0.00278078	21.5721
GCST90027472	rs4557268	8.64303e-06	4	39013264	T	A	0.763887	-0.153813	0.0345757	GLUCARDEG.PWY..D.glucarate.degradation.I	7738	0.00255099	19.785
GCST90027472	rs79950843	4.21532e-06	11	33332456	G	C	0.0652969	0.282755	0.0614621	GLUCARDEG.PWY..D.glucarate.degradation.I	7738	0.00272766	21.1589
GCST90027472	rs2236141	2.57163e-06	22	29137870	T	C	0.125015	0.19862	0.0422383	GLUCARDEG.PWY..D.glucarate.degradation.I	7738	0.00284948	22.1065
GCST90027473	rs75506401	3.81601e-06	3	71038802	C	T	0.0687763	-0.150857	0.0326449	GLUCONEO.PWY..gluconeogenesis.I	7738	0.00275218	21.3496
GCST90027473	rs10866460	5.03894e-07	4	59288104	T	C	0.393209	-0.0846938	0.0168551	GLUCONEO.PWY..gluconeogenesis.I	7738	0.00325236	25.2423
GCST90027473	rs77004407	1.08633e-06	14	32115228	A	C	0.0531697	0.1793	0.036777	GLUCONEO.PWY..gluconeogenesis.I	7738	0.00306228	23.7626
GCST90027473	rs117665320	8.66026e-08	19	35175877	A	G	0.0631703	-0.19331	0.0361138	GLUCONEO.PWY..gluconeogenesis.I	7738	0.00368917	28.6451
GCST90027474	rs13403023	2.06279e-06	2	105798717	C	G	0.222549	-0.130473	0.0274844	GLUCOSE1PMETAB.PWY..glucose.and.glucose.1.phosphate.degradation	7738	0.00290388	22.5298
GCST90027474	rs2723521	1.37194e-06	7	17813651	C	T	0.630932	0.115642	0.0239472	GLUCOSE1PMETAB.PWY..glucose.and.glucose.1.phosphate.degradation	7738	0.00300459	23.3136
GCST90027474	rs2449502	4.00766e-06	8	98799918	T	G	0.14791	0.153883	0.0333731	GLUCOSE1PMETAB.PWY..glucose.and.glucose.1.phosphate.degradation	7738	0.0027401	21.2557
GCST90027474	rs72700025	3.33583e-06	9	24049517	A	G	0.106642	0.172204	0.0370412	GLUCOSE1PMETAB.PWY..glucose.and.glucose.1.phosphate.degradation	7738	0.00278532	21.6074
GCST90027474	rs4747915	6.00218e-06	10	11518095	A	T	0.330399	0.111955	0.0247343	GLUCOSE1PMETAB.PWY..glucose.and.glucose.1.phosphate.degradation	7738	0.00264066	20.4822
GCST90027474	rs1250593	6.51703e-06	10	80995556	A	G	0.691906	0.111221	0.0246672	GLUCOSE1PMETAB.PWY..glucose.and.glucose.1.phosphate.degradation	7738	0.00262041	20.3248
GCST90027474	rs17097518	8.91586e-06	12	47434141	G	A	0.0766726	0.193953	0.0436641	GLUCOSE1PMETAB.PWY..glucose.and.glucose.1.phosphate.degradation	7738	0.00254336	19.7256
GCST90027474	rs76562182	6.52293e-06	13	109232185	A	G	0.0693061	-0.203736	0.0451874	GLUCOSE1PMETAB.PWY..glucose.and.glucose.1.phosphate.degradation	7738	0.00262019	20.323
GCST90027474	rs1757700	7.45342e-06	20	62140179	T	C	0.878737	-0.179031	0.0399594	GLUCOSE1PMETAB.PWY..glucose.and.glucose.1.phosphate.degradation	7738	0.00258739	20.068
GCST90027475	rs115001375	6.29156e-07	1	83018726	C	T	0.0755566	-0.175844	0.0352956	GLYCOCAT.PWY..glycogen.degradation.I..bacterial.	7738	0.00319739	24.8144
GCST90027475	rs10170790	7.81543e-06	2	5515545	T	C	0.552267	-0.0855325	0.019134	GLYCOCAT.PWY..glycogen.degradation.I..bacterial.	7738	0.00257573	19.9773
GCST90027475	rs2056101	1.48952e-06	2	11209820	T	C	0.535799	0.0909124	0.0188903	GLYCOCAT.PWY..glycogen.degradation.I..bacterial.	7738	0.00298428	23.1555
GCST90027475	rs35296932	4.34681e-06	3	41049101	G	A	0.242946	-0.102628	0.0223393	GLYCOCAT.PWY..glycogen.degradation.I..bacterial.	7738	0.00272009	21.1
GCST90027475	rs59657730	3.50158e-08	6	46422725	G	A	0.559955	0.110105	0.0199672	GLYCOCAT.PWY..glycogen.degradation.I..bacterial.	7738	0.00391426	30.3997
GCST90027475	rs41474647	2.63584e-06	12	125549956	T	C	0.136106	0.127405	0.0271228	GLYCOCAT.PWY..glycogen.degradation.I..bacterial.	7738	0.00284339	22.0592
GCST90027475	rs1576166	7.5832e-06	13	110188241	T	C	0.560505	0.0903842	0.0201903	GLYCOCAT.PWY..glycogen.degradation.I..bacterial.	7738	0.00258315	20.035
GCST90027475	rs35902953	7.38925e-06	15	100673069	C	T	0.176468	-0.110677	0.0246929	GLYCOCAT.PWY..glycogen.degradation.I..bacterial.	7738	0.00258952	20.0845
GCST90027475	rs978052	6.91966e-06	19	31508146	T	A	0.104279	0.14247	0.0316872	GLYCOCAT.PWY..glycogen.degradation.I..bacterial.	7738	0.00260567	20.2101
GCST90027475	rs35098678	8.59622e-06	21	47490232	G	T	0.170274	-0.116245	0.0261238	GLYCOCAT.PWY..glycogen.degradation.I..bacterial.	7738	0.00255233	19.7953
GCST90027475	rs738153	9.40765e-06	22	27525638	T	A	0.0581388	0.187256	0.0422665	GLYCOCAT.PWY..glycogen.degradation.I..bacterial.	7738	0.00253016	19.623
GCST90027476	rs61295363	1.95175e-06	1	90382950	A	T	0.0652665	0.156802	0.0329529	GLYCOGENSYNTH.PWY..glycogen.biosynthesis.I..from.ADP.D.Glucose.	7738	0.00291754	22.6361
GCST90027476	rs10460443	3.2707e-06	2	241089267	A	G	0.789414	0.10428	0.0224112	GLYCOGENSYNTH.PWY..glycogen.biosynthesis.I..from.ADP.D.Glucose.	7738	0.00279018	21.6452
GCST90027476	rs115668747	6.41062e-06	3	154907433	G	T	0.0571408	-0.169625	0.037591	GLYCOGENSYNTH.PWY..glycogen.biosynthesis.I..from.ADP.D.Glucose.	7738	0.00262446	20.3563
GCST90027476	rs297276	9.8271e-06	4	27647164	T	G	0.364924	0.0740137	0.0167416	GLYCOGENSYNTH.PWY..glycogen.biosynthesis.I..from.ADP.D.Glucose.	7738	0.00251945	19.5397
GCST90027476	rs2064592	8.44314e-06	6	56474519	T	G	0.632553	-0.0742577	0.0166735	GLYCOGENSYNTH.PWY..glycogen.biosynthesis.I..from.ADP.D.Glucose.	7738	0.00255674	19.8297
GCST90027476	rs2452966	5.91821e-06	6	92737578	T	C	0.66551	0.078063	0.0172351	GLYCOGENSYNTH.PWY..glycogen.biosynthesis.I..from.ADP.D.Glucose.	7738	0.00264412	20.5092
GCST90027476	rs17746902	3.07815e-07	8	22491980	T	G	0.660202	-0.0880821	0.0172082	GLYCOGENSYNTH.PWY..glycogen.biosynthesis.I..from.ADP.D.Glucose.	7738	0.00337447	26.1933
GCST90027476	rs4759294	3.86899e-06	12	54152627	C	G	0.421776	-0.0764665	0.0165573	GLYCOGENSYNTH.PWY..glycogen.biosynthesis.I..from.ADP.D.Glucose.	7738	0.00274878	21.3232
GCST90027476	rs7206354	6.56234e-06	16	54730864	C	A	0.343727	0.0784659	0.0174082	GLYCOGENSYNTH.PWY..glycogen.biosynthesis.I..from.ADP.D.Glucose.	7738	0.00261871	20.3115
GCST90027476	rs4530151	6.50918e-06	16	77972468	C	T	0.558291	-0.0775274	0.0171934	GLYCOGENSYNTH.PWY..glycogen.biosynthesis.I..from.ADP.D.Glucose.	7738	0.00262071	20.3271
GCST90027476	rs10514997	8.60516e-06	17	50299021	T	C	0.0567666	-0.15594	0.0350463	GLYCOGENSYNTH.PWY..glycogen.biosynthesis.I..from.ADP.D.Glucose.	7738	0.00255207	19.7934
GCST90027476	rs2698174	7.56055e-06	18	68746110	A	G	0.945871	0.162424	0.0362775	GLYCOGENSYNTH.PWY..glycogen.biosynthesis.I..from.ADP.D.Glucose.	7738	0.00258389	20.0407
GCST90027477	rs61802172	5.67067e-06	1	86548669	A	G	0.149788	0.18177	0.0400524	GLYCOL.GLYOXDEG.PWY..superpathway.of.glycol.metabolism.and.degradation	7738	0.00265464	20.5909
GCST90027477	rs10166293	4.44109e-06	2	52005010	A	G	0.451165	0.130987	0.02854	GLYCOL.GLYOXDEG.PWY..superpathway.of.glycol.metabolism.and.degradation	7738	0.00271481	21.0589
GCST90027477	rs72943027	9.69348e-06	2	105870734	G	T	0.134399	0.189798	0.0429028	GLYCOL.GLYOXDEG.PWY..superpathway.of.glycol.metabolism.and.degradation	7738	0.00252281	19.5658
GCST90027477	rs72822615	7.94547e-07	5	167742383	T	C	0.172729	0.183866	0.0372448	GLYCOL.GLYOXDEG.PWY..superpathway.of.glycol.metabolism.and.degradation	7738	0.00313964	24.3647
GCST90027477	rs2327909	4.50935e-06	6	15744768	C	T	0.308441	-0.140188	0.0305659	GLYCOL.GLYOXDEG.PWY..superpathway.of.glycol.metabolism.and.degradation	7738	0.00271105	21.0297
GCST90027477	rs7776094	6.30951e-06	6	83611916	A	C	0.0742795	-0.242195	0.0536335	GLYCOL.GLYOXDEG.PWY..superpathway.of.glycol.metabolism.and.degradation	7738	0.00262837	20.3867
GCST90027477	rs2514587	7.89783e-06	8	119599692	A	G	0.629148	0.133181	0.0298082	GLYCOL.GLYOXDEG.PWY..superpathway.of.glycol.metabolism.and.degradation	7738	0.00257316	19.9573
GCST90027477	rs3781339	4.58109e-06	10	105428152	T	C	0.187134	0.166232	0.0362705	GLYCOL.GLYOXDEG.PWY..superpathway.of.glycol.metabolism.and.degradation	7738	0.00270716	20.9995
GCST90027477	rs61861701	2.04087e-06	10	112365004	G	A	0.257808	0.159157	0.0335114	GLYCOL.GLYOXDEG.PWY..superpathway.of.glycol.metabolism.and.degradation	7738	0.00290652	22.5503
GCST90027477	rs73083939	5.77165e-06	12	28419073	A	C	0.0598326	0.275533	0.0607626	GLYCOL.GLYOXDEG.PWY..superpathway.of.glycol.metabolism.and.degradation	7738	0.00265029	20.5572
GCST90027477	rs4332610	7.75096e-06	12	71280849	A	G	0.514629	-0.124159	0.027764	GLYCOL.GLYOXDEG.PWY..superpathway.of.glycol.metabolism.and.degradation	7738	0.00257777	19.9932
GCST90027477	rs73024197	2.31376e-06	19	30163014	A	C	0.116768	-0.210026	0.0444604	GLYCOL.GLYOXDEG.PWY..superpathway.of.glycol.metabolism.and.degradation	7738	0.00287555	22.3094
GCST90027478	rs4024642	6.09537e-06	3	23911262	C	A	0.720903	0.111836	0.0247258	GOLPDLCAT.PWY..superpathway.of.glycerol.degradation.to.1.3.propanediol	7738	0.00263687	20.4527
GCST90027478	rs16851440	7.33552e-06	3	105404031	C	T	0.562248	-0.0995905	0.0222116	GOLPDLCAT.PWY..superpathway.of.glycerol.degradation.to.1.3.propanediol	7738	0.00259131	20.0985
GCST90027478	rs34039849	9.28145e-06	5	129576960	A	G	0.0923128	0.169988	0.0383437	GOLPDLCAT.PWY..superpathway.of.glycerol.degradation.to.1.3.propanediol	7738	0.00253348	19.6488
GCST90027478	rs13214578	3.2947e-06	6	43701873	C	T	0.829373	0.136275	0.0292969	GOLPDLCAT.PWY..superpathway.of.glycerol.degradation.to.1.3.propanediol	7738	0.00278838	21.6312
GCST90027478	rs12698863	7.13883e-06	7	69634238	A	T	0.154424	-0.136533	0.0304116	GOLPDLCAT.PWY..superpathway.of.glycerol.degradation.to.1.3.propanediol	7738	0.002598	20.1505
GCST90027478	rs10814610	7.58903e-07	9	3781877	T	C	0.151425	-0.164834	0.033329	GOLPDLCAT.PWY..superpathway.of.glycerol.degradation.to.1.3.propanediol	7738	0.00315099	24.4531
GCST90027478	rs61861334	3.24452e-06	10	105967175	C	T	0.16831	-0.147413	0.0316697	GOLPDLCAT.PWY..superpathway.of.glycerol.degradation.to.1.3.propanediol	7738	0.00279216	21.6606
GCST90027478	rs7302060	8.3052e-06	12	56829092	C	T	0.387103	-0.0995836	0.0223424	GOLPDLCAT.PWY..superpathway.of.glycerol.degradation.to.1.3.propanediol	7738	0.00256079	19.8612
GCST90027478	rs9939420	7.42518e-06	16	12099967	G	A	0.0825379	-0.181884	0.0405889	GOLPDLCAT.PWY..superpathway.of.glycerol.degradation.to.1.3.propanediol	7738	0.00258833	20.0753
GCST90027478	rs4302037	3.8101e-06	16	25486225	T	C	0.537511	0.105	0.02272	GOLPDLCAT.PWY..superpathway.of.glycerol.degradation.to.1.3.propanediol	7738	0.00275256	21.3526
GCST90027478	rs72829113	7.69532e-07	17	41181835	T	C	0.345764	-0.116136	0.0234953	GOLPDLCAT.PWY..superpathway.of.glycerol.degradation.to.1.3.propanediol	7738	0.00314755	24.4263
GCST90027478	rs9957998	3.63422e-06	18	5294186	G	A	0.444744	0.102662	0.0221672	GOLPDLCAT.PWY..superpathway.of.glycerol.degradation.to.1.3.propanediol	7738	0.0027642	21.4432
GCST90027478	rs57224868	8.62085e-06	18	11878787	A	G	0.780381	0.120247	0.0270269	GOLPDLCAT.PWY..superpathway.of.glycerol.degradation.to.1.3.propanediol	7738	0.00255163	19.7899
GCST90027478	rs5998901	8.30532e-07	22	33777259	C	T	0.136341	0.160175	0.0325027	GOLPDLCAT.PWY..superpathway.of.glycerol.degradation.to.1.3.propanediol	7738	0.00312868	24.2794
GCST90027479	rs61775945	3.14216e-06	1	63105389	T	C	0.070895	0.153936	0.0330242	HEMESYN2.PWY..heme.biosynthesis.II..anaerobic.	7738	0.00280006	21.7221
GCST90027479	rs62104460	2.623e-06	2	2881088	T	C	0.100914	0.132019	0.0280991	HEMESYN2.PWY..heme.biosynthesis.II..anaerobic.	7738	0.0028446	22.0686
GCST90027479	rs9865200	9.55157e-06	3	4595660	G	C	0.805664	0.092737	0.0209477	HEMESYN2.PWY..heme.biosynthesis.II..anaerobic.	7738	0.00252643	19.594
GCST90027479	rs11916439	7.87993e-06	3	116990217	T	C	0.30394	0.0790409	0.0176888	HEMESYN2.PWY..heme.biosynthesis.II..anaerobic.	7738	0.00257371	19.9616
GCST90027479	rs1679174	9.82479e-06	3	138179843	C	T	0.802993	-0.0908743	0.0205552	HEMESYN2.PWY..heme.biosynthesis.II..anaerobic.	7738	0.00251951	19.5401
GCST90027479	rs10520466	9.84786e-06	4	182072085	C	T	0.077256	0.135971	0.0307593	HEMESYN2.PWY..heme.biosynthesis.II..anaerobic.	7738	0.00251893	19.5357
GCST90027479	rs169651	3.2905e-06	5	73405859	A	G	0.438577	-0.0767839	0.0165063	HEMESYN2.PWY..heme.biosynthesis.II..anaerobic.	7738	0.00278869	21.6336
GCST90027479	rs211508	3.32437e-06	5	73687858	G	C	0.228632	-0.0911261	0.0195983	HEMESYN2.PWY..heme.biosynthesis.II..anaerobic.	7738	0.00278617	21.614
GCST90027479	rs1596848	1.88542e-06	11	25038279	A	G	0.455036	-0.0782205	0.0164145	HEMESYN2.PWY..heme.biosynthesis.II..anaerobic.	7738	0.00292607	22.7025
GCST90027479	rs10765619	2.92589e-06	11	93382017	G	A	0.410443	0.0775765	0.0165905	HEMESYN2.PWY..heme.biosynthesis.II..anaerobic.	7738	0.00281765	21.8589
GCST90027479	rs10423929	6.14337e-06	19	49336563	T	C	0.241406	-0.0942771	0.0208513	HEMESYN2.PWY..heme.biosynthesis.II..anaerobic.	7738	0.00263494	20.4377
GCST90027479	rs4810354	3.91464e-06	20	40986511	A	G	0.727368	-0.08765	0.0189889	HEMESYN2.PWY..heme.biosynthesis.II..anaerobic.	7738	0.00274589	21.3007
GCST90027479	rs2096694	3.1114e-06	21	35371782	T	C	0.297591	0.0831726	0.0178355	HEMESYN2.PWY..heme.biosynthesis.II..anaerobic.	7738	0.00280249	21.741
GCST90027479	rs713716	4.20595e-06	22	46871094	A	G	0.251488	-0.0864109	0.0187812	HEMESYN2.PWY..heme.biosynthesis.II..anaerobic.	7738	0.00272821	21.1631
GCST90027480	rs55920379	2.33874e-06	1	182087085	G	A	0.0677707	-0.165347	0.0350184	HEXITOLDEGSUPER.PWY..superpathway.of.hexitol.degradation..bacteria.	7738	0.00287289	22.2887
GCST90027480	rs4400672	4.99503e-06	1	202675394	C	T	0.321899	-0.0818249	0.0179244	HEXITOLDEGSUPER.PWY..superpathway.of.hexitol.degradation..bacteria.	7738	0.00268586	20.8338
GCST90027480	rs76367474	6.30681e-06	3	5061871	A	T	0.0605027	0.172732	0.0382502	HEXITOLDEGSUPER.PWY..superpathway.of.hexitol.degradation..bacteria.	7738	0.00262848	20.3875
GCST90027480	rs1479994	5.45814e-06	3	22121445	C	G	0.296866	0.0819165	0.018018	HEXITOLDEGSUPER.PWY..superpathway.of.hexitol.degradation..bacteria.	7738	0.00266404	20.6641
GCST90027480	rs73099859	1.70325e-06	3	77476968	G	A	0.0727707	-0.158737	0.0331685	HEXITOLDEGSUPER.PWY..superpathway.of.hexitol.degradation..bacteria.	7738	0.00295116	22.8978
GCST90027480	rs13129779	8.66435e-06	4	169726027	T	C	0.491405	0.0732744	0.0164733	HEXITOLDEGSUPER.PWY..superpathway.of.hexitol.degradation..bacteria.	7738	0.00255039	19.7803
GCST90027480	rs532436	2.17443e-07	9	136149830	A	G	0.177259	0.111866	0.02158	HEXITOLDEGSUPER.PWY..superpathway.of.hexitol.degradation..bacteria.	7738	0.00346065	26.8645
GCST90027480	rs79035992	4.22101e-06	13	76403224	A	G	0.0562931	0.162906	0.0354128	HEXITOLDEGSUPER.PWY..superpathway.of.hexitol.degradation..bacteria.	7738	0.00272733	21.1563
GCST90027480	rs9516950	8.30195e-06	13	98149866	A	G	0.057972	-0.15886	0.0356407	HEXITOLDEGSUPER.PWY..superpathway.of.hexitol.degradation..bacteria.	7738	0.00256089	19.8619
GCST90027480	rs2208125	4.16245e-06	20	14523969	G	A	0.375845	0.0774429	0.0168241	HEXITOLDEGSUPER.PWY..superpathway.of.hexitol.degradation..bacteria.	7738	0.00273077	21.1831
GCST90027481	rs12137024	3.53134e-08	1	95409858	A	G	0.169299	0.118929	0.0215732	HISDEG.PWY..L.histidine.degradation.I	7738	0.00391216	30.3833
GCST90027481	rs13010502	9.3711e-06	2	3524216	T	A	0.927338	-0.139759	0.0315398	HISDEG.PWY..L.histidine.degradation.I	7738	0.00253112	19.6304
GCST90027481	rs6783574	2.74539e-06	3	30775466	G	T	0.389025	0.0782697	0.0166922	HISDEG.PWY..L.histidine.degradation.I	7738	0.00283335	21.9811
GCST90027481	rs1501270	1.39919e-06	4	105011169	A	C	0.253443	0.0905245	0.0187611	HISDEG.PWY..L.histidine.degradation.I	7738	0.00299973	23.2758
GCST90027481	rs11948304	3.47585e-06	5	14111048	A	G	0.27158	0.0846347	0.0182383	HISDEG.PWY..L.histidine.degradation.I	7738	0.00277518	21.5286
GCST90027481	rs17613381	2.06051e-06	6	32622130	T	C	0.394205	-0.0877434	0.0184824	HISDEG.PWY..L.histidine.degradation.I	7738	0.00290415	22.532
GCST90027481	rs76864278	6.19504e-06	8	14672692	G	T	0.271007	-0.0838791	0.0185589	HISDEG.PWY..L.histidine.degradation.I	7738	0.00263288	20.4217
GCST90027481	rs2175835	4.33468e-06	8	29275779	C	T	0.0867975	-0.145776	0.0317273	HISDEG.PWY..L.histidine.degradation.I	7738	0.00272078	21.1054
GCST90027481	rs77982223	5.86194e-06	9	133536170	G	C	0.105957	0.120951	0.0266922	HISDEG.PWY..L.histidine.degradation.I	7738	0.00264647	20.5275
GCST90027481	rs11818856	1.01802e-06	10	14094653	C	G	0.549486	-0.0807259	0.0165147	HISDEG.PWY..L.histidine.degradation.I	7738	0.00307834	23.8876
GCST90027481	rs1339631	8.50583e-06	10	107789712	T	A	0.449921	-0.0737127	0.0165571	HISDEG.PWY..L.histidine.degradation.I	7738	0.00255493	19.8155
GCST90027481	rs144371117	9.58737e-06	14	80077900	A	G	0.0616052	-0.165831	0.0374651	HISDEG.PWY..L.histidine.degradation.I	7738	0.00252552	19.5869
GCST90027481	rs3095927	8.77502e-07	19	6810484	C	G	0.105458	0.158716	0.032277	HISDEG.PWY..L.histidine.degradation.I	7738	0.00311507	24.1735
GCST90027482	rs78778914	4.33878e-08	1	150449701	C	T	0.0527473	0.211625	0.0386425	HISTSYN.PWY..L.histidine.biosynthesis	7738	0.00386095	29.984
GCST90027482	rs10005886	4.49476e-06	4	155007625	G	T	0.0920829	0.13034	0.0284145	HISTSYN.PWY..L.histidine.biosynthesis	7738	0.00271185	21.0359
GCST90027482	rs12153246	8.65542e-06	5	90421498	C	T	0.766015	0.0875854	0.0196896	HISTSYN.PWY..L.histidine.biosynthesis	7738	0.00255064	19.7822
GCST90027482	rs6883971	5.7996e-06	5	171336723	A	G	0.500646	-0.0732918	0.0161665	HISTSYN.PWY..L.histidine.biosynthesis	7738	0.00264911	20.5479
GCST90027482	rs12098656	2.135e-06	10	53364281	C	T	0.0596567	-0.170832	0.036039	HISTSYN.PWY..L.histidine.biosynthesis	7738	0.00289539	22.4638
GCST90027482	rs10772275	3.1919e-06	12	10563592	C	T	0.454918	-0.0758565	0.016285	HISTSYN.PWY..L.histidine.biosynthesis	7738	0.00279619	21.692
GCST90027482	rs72690382	5.988e-06	14	24331342	G	T	0.11954	-0.11284	0.0249271	HISTSYN.PWY..L.histidine.biosynthesis	7738	0.00264124	20.4867
GCST90027482	rs7145596	2.52198e-06	14	29213100	T	C	0.0823276	-0.138166	0.0293574	HISTSYN.PWY..L.histidine.biosynthesis	7738	0.00285429	22.144
GCST90027482	rs10143187	7.14857e-06	14	104781066	T	C	0.231992	0.0939712	0.0209327	HISTSYN.PWY..L.histidine.biosynthesis	7738	0.00259766	20.1479
GCST90027482	rs11085939	5.27512e-06	19	15127442	T	C	0.316945	-0.0794314	0.0174439	HISTSYN.PWY..L.histidine.biosynthesis	7738	0.00267243	20.7293
GCST90027483	rs17048278	3.19399e-06	1	218776958	G	A	0.34117	-0.0802747	0.017234	HOMOSER.METSYN.PWY..L.methionine.biosynthesis.I	7738	0.00279603	21.6907
GCST90027483	rs12713418	9.68073e-06	2	60537127	C	G	0.576142	0.0736122	0.0166386	HOMOSER.METSYN.PWY..L.methionine.biosynthesis.I	7738	0.00252314	19.5683
GCST90027483	rs1348931	9.92741e-06	3	63084630	T	G	0.368945	-0.0747997	0.0169278	HOMOSER.METSYN.PWY..L.methionine.biosynthesis.I	7738	0.00251695	19.5203
GCST90027483	rs4959131	9.75387e-06	6	1409959	T	C	0.144531	0.113823	0.0257369	HOMOSER.METSYN.PWY..L.methionine.biosynthesis.I	7738	0.00252129	19.554
GCST90027483	rs6913228	5.25007e-06	6	135504050	C	A	0.321372	0.0811434	0.0178159	HOMOSER.METSYN.PWY..L.methionine.biosynthesis.I	7738	0.00267361	20.7385
GCST90027483	rs112102053	6.45989e-06	9	115974721	A	G	0.131702	0.110645	0.0245293	HOMOSER.METSYN.PWY..L.methionine.biosynthesis.I	7738	0.00262258	20.3416
GCST90027483	rs10840754	5.2918e-06	12	17724075	A	T	0.080491	0.139919	0.0307321	HOMOSER.METSYN.PWY..L.methionine.biosynthesis.I	7738	0.00267166	20.7233
GCST90027483	rs61945524	1.19091e-06	13	34300469	T	C	0.299793	-0.0888739	0.0182976	HOMOSER.METSYN.PWY..L.methionine.biosynthesis.I	7738	0.00303956	23.5858
GCST90027483	rs61994705	4.50924e-07	15	25080892	G	C	0.39267	-0.0848608	0.0168171	HOMOSER.METSYN.PWY..L.methionine.biosynthesis.I	7738	0.00327986	25.4565
GCST90027483	rs4802635	8.14852e-06	19	50401320	G	A	0.5517	0.0729186	0.0163449	HOMOSER.METSYN.PWY..L.methionine.biosynthesis.I	7738	0.00256547	19.8976
GCST90027484	rs157871	7.04097e-06	1	165391382	G	A	0.113871	-0.112897	0.0251304	HSERMETANA.PWY..L.methionine.biosynthesis.III	7738	0.00260139	20.1769
GCST90027484	rs1073201	4.55845e-06	2	11223628	G	A	0.485935	-0.0756412	0.0165006	HSERMETANA.PWY..L.methionine.biosynthesis.III	7738	0.00270838	21.009
GCST90027484	rs36107535	6.02858e-07	3	143845688	T	C	0.244568	-0.0933045	0.0186972	HSERMETANA.PWY..L.methionine.biosynthesis.III	7738	0.00320796	24.8966
GCST90027484	rs10447306	8.91922e-06	5	177738165	G	C	0.0731812	0.13798	0.0310637	HSERMETANA.PWY..L.methionine.biosynthesis.III	7738	0.00254326	19.7249
GCST90027484	rs2007950	7.87318e-06	6	43049461	G	A	0.622835	0.0741464	0.0165927	HSERMETANA.PWY..L.methionine.biosynthesis.III	7738	0.00257392	19.9633
GCST90027484	rs113884393	2.31114e-06	7	155082494	G	C	0.0567687	0.168368	0.03564	HSERMETANA.PWY..L.methionine.biosynthesis.III	7738	0.00287582	22.3115
GCST90027484	rs117005086	9.34417e-07	9	7870283	G	C	0.0714832	-0.175176	0.0357139	HSERMETANA.PWY..L.methionine.biosynthesis.III	7738	0.00309953	24.0525
GCST90027484	rs10882802	3.74891e-06	10	98251214	G	A	0.885574	0.116194	0.025124	HSERMETANA.PWY..L.methionine.biosynthesis.III	7738	0.00275655	21.3836
GCST90027484	rs112704675	2.78748e-06	12	21498926	T	C	0.0839629	0.137352	0.0293118	HSERMETANA.PWY..L.methionine.biosynthesis.III	7738	0.0028296	21.9519
GCST90027484	rs537576	9.84004e-06	16	5461604	T	C	0.228849	-0.0870158	0.0196839	HSERMETANA.PWY..L.methionine.biosynthesis.III	7738	0.00251913	19.5372
GCST90027484	rs2304958	2.88387e-06	17	959515	G	A	0.665235	-0.0800054	0.0170991	HSERMETANA.PWY..L.methionine.biosynthesis.III	7738	0.00282121	21.8867
GCST90027484	rs735254	2.24509e-06	18	13377128	G	A	0.679164	-0.0841755	0.0177961	HSERMETANA.PWY..L.methionine.biosynthesis.III	7738	0.00288298	22.3672
GCST90027484	rs12455185	3.94241e-06	18	61019692	T	C	0.694565	0.0810826	0.0175717	HSERMETANA.PWY..L.methionine.biosynthesis.III	7738	0.00274415	21.2871
GCST90027484	rs10402683	5.51458e-06	19	49437365	C	G	0.142733	0.119826	0.0263689	HSERMETANA.PWY..L.methionine.biosynthesis.III	7738	0.00266151	20.6444
GCST90027484	rs76383640	1.71281e-07	19	50696248	A	G	0.0801085	0.159693	0.0305452	HSERMETANA.PWY..L.methionine.biosynthesis.III	7738	0.00351985	27.3257
GCST90027484	rs2869014	4.59115e-06	20	38118302	A	G	0.103713	-0.120324	0.0262563	HSERMETANA.PWY..L.methionine.biosynthesis.III	7738	0.00270662	20.9953
GCST90027484	rs409480	7.14091e-06	21	37159147	G	C	0.715188	-0.0795352	0.017716	HSERMETANA.PWY..L.methionine.biosynthesis.III	7738	0.00259793	20.1499
GCST90027485	rs622016	8.38316e-06	3	174407497	C	G	0.479785	0.0733249	0.0164584	ILEUSYN.PWY..L.isoleucine.biosynthesis.I..from.threonine.	7738	0.0025585	19.8433
GCST90027485	rs28542462	5.31539e-06	4	3885218	C	T	0.301778	0.0982763	0.02159	ILEUSYN.PWY..L.isoleucine.biosynthesis.I..from.threonine.	7738	0.00267056	20.7148
GCST90027485	rs330943	8.7666e-07	8	9021026	A	G	0.313932	0.0857583	0.0174395	ILEUSYN.PWY..L.isoleucine.biosynthesis.I..from.threonine.	7738	0.00311531	24.1753
GCST90027485	rs2704240	6.65752e-06	8	97618681	G	T	0.503827	-0.0726385	0.0161263	ILEUSYN.PWY..L.isoleucine.biosynthesis.I..from.threonine.	7738	0.00261516	20.284
GCST90027485	rs11007911	8.45559e-06	10	19264214	A	G	0.0796781	-0.137289	0.0308286	ILEUSYN.PWY..L.isoleucine.biosynthesis.I..from.threonine.	7738	0.00255638	19.8269
GCST90027485	rs681822	1.91195e-06	11	79622779	T	A	0.408038	0.0782854	0.0164378	ILEUSYN.PWY..L.isoleucine.biosynthesis.I..from.threonine.	7738	0.00292262	22.6757
GCST90027485	rs9324123	6.45806e-06	15	25061795	G	A	0.74863	0.083808	0.0185794	ILEUSYN.PWY..L.isoleucine.biosynthesis.I..from.threonine.	7738	0.00262265	20.3421
GCST90027485	rs163056	7.37666e-06	18	24514714	C	T	0.518416	0.0715464	0.0159612	ILEUSYN.PWY..L.isoleucine.biosynthesis.I..from.threonine.	7738	0.00258994	20.0878
GCST90027485	rs5752622	6.87687e-06	22	28113103	G	A	0.798232	-0.0906364	0.0201528	ILEUSYN.PWY..L.isoleucine.biosynthesis.I..from.threonine.	7738	0.00260719	20.222
GCST90027486	rs736348	5.24174e-06	6	36751245	A	G	0.187631	-0.186202	0.0408798	KDO.NAGLIPASYN.PWY..superpathway.of..Kdo.2.lipid.A.biosynthesis	7738	0.002674	20.7415
GCST90027486	rs12056629	4.51311e-07	8	17860863	C	T	0.162447	0.220994	0.0437964	KDO.NAGLIPASYN.PWY..superpathway.of..Kdo.2.lipid.A.biosynthesis	7738	0.00327965	25.4549
GCST90027486	rs17153829	3.09194e-06	10	13780553	T	C	0.0718029	0.289462	0.0620549	KDO.NAGLIPASYN.PWY..superpathway.of..Kdo.2.lipid.A.biosynthesis	7738	0.00280404	21.753
GCST90027486	rs4924305	8.89255e-06	15	39159349	A	G	0.596831	0.194748	0.0438377	KDO.NAGLIPASYN.PWY..superpathway.of..Kdo.2.lipid.A.biosynthesis	7738	0.002544	19.7306
GCST90027486	rs11652627	6.02452e-06	17	1119970	C	G	0.532292	-0.146833	0.0324454	KDO.NAGLIPASYN.PWY..superpathway.of..Kdo.2.lipid.A.biosynthesis	7738	0.00263974	20.4751
GCST90027486	rs68108910	3.05468e-06	18	3057753	C	T	0.0856918	-0.265311	0.056847	KDO.NAGLIPASYN.PWY..superpathway.of..Kdo.2.lipid.A.biosynthesis	7738	0.00280703	21.7763
GCST90027486	rs2206783	1.40605e-06	20	37200322	G	A	0.80203	0.197497	0.0409392	KDO.NAGLIPASYN.PWY..superpathway.of..Kdo.2.lipid.A.biosynthesis	7738	0.00299853	23.2664
GCST90027486	rs737805	2.52942e-06	22	30691307	A	G	0.415438	0.157928	0.0335607	KDO.NAGLIPASYN.PWY..superpathway.of..Kdo.2.lipid.A.biosynthesis	7738	0.00285356	22.1383
GCST90027487	rs7552841	2.56647e-06	1	55518752	T	C	0.36844	-0.130382	0.0277244	KETOGLUCONMET.PWY..ketogluconate.metabolism	7738	0.00284997	22.1104
GCST90027487	rs145696452	5.74119e-06	3	100786460	C	T	0.172966	0.164815	0.0363372	KETOGLUCONMET.PWY..ketogluconate.metabolism	7738	0.0026516	20.5673
GCST90027487	rs28620806	6.42333e-06	4	9753418	C	T	0.653466	0.146268	0.0324179	KETOGLUCONMET.PWY..ketogluconate.metabolism	7738	0.00262397	20.3525
GCST90027487	rs2895499	3.7479e-06	5	4540543	A	G	0.0744206	-0.266455	0.0576131	KETOGLUCONMET.PWY..ketogluconate.metabolism	7738	0.00275661	21.3841
GCST90027487	rs2624489	2.97984e-06	5	116730016	G	A	0.0771916	-0.240451	0.0514641	KETOGLUCONMET.PWY..ketogluconate.metabolism	7738	0.00281314	21.8239
GCST90027487	rs2913384	5.90871e-06	5	158070705	A	G	0.922568	-0.23026	0.0508342	KETOGLUCONMET.PWY..ketogluconate.metabolism	7738	0.00264452	20.5122
GCST90027487	rs3923652	2.28667e-06	7	155148917	C	A	0.101974	-0.209856	0.0444018	KETOGLUCONMET.PWY..ketogluconate.metabolism	7738	0.00287845	22.332
GCST90027487	rs557948	1.74433e-07	9	33230471	T	C	0.117478	0.228551	0.0437442	KETOGLUCONMET.PWY..ketogluconate.metabolism	7738	0.00351533	27.2905
GCST90027487	rs4842206	4.75268e-06	9	137907690	G	A	0.17556	0.165422	0.0361546	KETOGLUCONMET.PWY..ketogluconate.metabolism	7738	0.00269811	20.929
GCST90027487	rs17814434	5.94226e-06	12	71083507	T	C	0.0561389	-0.287963	0.06359	KETOGLUCONMET.PWY..ketogluconate.metabolism	7738	0.00264313	20.5014
GCST90027487	rs4482264	8.58365e-06	15	100697968	C	T	0.354681	0.127232	0.028591	KETOGLUCONMET.PWY..ketogluconate.metabolism	7738	0.00255269	19.7981
GCST90027488	rs17034687	3.21872e-07	3	3679852	G	C	0.095861	0.142865	0.0279571	LACTOSECAT.PWY..lactose.and.galactose.degradation.I	7738	0.0033634	26.1071
GCST90027488	rs1833677	4.22767e-06	4	181589651	A	T	0.56405	0.0782579	0.0170131	LACTOSECAT.PWY..lactose.and.galactose.degradation.I	7738	0.00272694	21.1533
GCST90027488	rs55919213	8.01824e-06	6	1410267	T	C	0.151809	0.113638	0.0254525	LACTOSECAT.PWY..lactose.and.galactose.degradation.I	7738	0.00256944	19.9284
GCST90027488	rs4960590	1.60457e-06	7	155049928	G	A	0.0570902	0.17205	0.0358606	LACTOSECAT.PWY..lactose.and.galactose.degradation.I	7738	0.0029659	23.0125
GCST90027488	rs191667368	2.34924e-06	8	25073445	C	A	0.0547168	-0.196501	0.0416246	LACTOSECAT.PWY..lactose.and.galactose.degradation.I	7738	0.00287179	22.2802
GCST90027488	rs76039193	8.49141e-06	8	74611453	G	A	0.205257	0.0943389	0.0211883	LACTOSECAT.PWY..lactose.and.galactose.degradation.I	7738	0.00255534	19.8188
GCST90027488	rs507666	5.38226e-15	9	136149399	A	G	0.177602	0.16989	0.0217316	LACTOSECAT.PWY..lactose.and.galactose.degradation.I	7738	0.00783621	61.0997
GCST90027488	rs118184992	9.36728e-07	13	114968298	T	C	0.0658176	-0.164898	0.0336218	LACTOSECAT.PWY..lactose.and.galactose.degradation.I	7738	0.00309892	24.0478
GCST90027488	rs7147611	3.91933e-06	14	95024931	A	G	0.656995	-0.0814631	0.0176494	LACTOSECAT.PWY..lactose.and.galactose.degradation.I	7738	0.00274559	21.2984
GCST90027488	rs80205307	3.65304e-06	19	50782169	T	C	0.0984987	0.136232	0.0294225	LACTOSECAT.PWY..lactose.and.galactose.degradation.I	7738	0.00276293	21.4333
GCST90027488	rs6056182	9.21068e-06	20	934617	T	C	0.310478	-0.0833209	0.0187875	LACTOSECAT.PWY..lactose.and.galactose.degradation.I	7738	0.00253536	19.6634
GCST90027488	rs9982657	8.18113e-07	21	26572440	A	G	0.051495	-0.185895	0.0376992	LACTOSECAT.PWY..lactose.and.galactose.degradation.I	7738	0.00313241	24.3084
GCST90027489	rs56061025	8.75667e-06	1	240165382	G	A	0.171142	0.202777	0.0456109	METHGLYUT.PWY..superpathway.of.methylglyoxal.degradation	7738	0.00254778	19.76
GCST90027489	rs78219112	5.82688e-06	4	136984840	C	A	0.140307	-0.236375	0.0521504	METHGLYUT.PWY..superpathway.of.methylglyoxal.degradation	7738	0.00264795	20.5389
GCST90027489	rs72727948	3.2722e-06	8	134963609	A	C	0.0622588	-0.340848	0.0732542	METHGLYUT.PWY..superpathway.of.methylglyoxal.degradation	7738	0.00279007	21.6443
GCST90027489	rs75084758	8.52145e-06	10	107987090	T	C	0.0810094	-0.31214	0.0701178	METHGLYUT.PWY..superpathway.of.methylglyoxal.degradation	7738	0.00255448	19.812
GCST90027489	rs174453	9.33618e-07	11	61645967	G	C	0.173317	0.219293	0.0447067	METHGLYUT.PWY..superpathway.of.methylglyoxal.degradation	7738	0.00309974	24.0542
GCST90027489	rs902061	8.78036e-06	12	129189556	C	T	0.522882	0.147904	0.0332725	METHGLYUT.PWY..superpathway.of.methylglyoxal.degradation	7738	0.00254712	19.7548
GCST90027489	rs7193741	8.09766e-06	16	12851942	G	T	0.575354	0.167159	0.0374578	METHGLYUT.PWY..superpathway.of.methylglyoxal.degradation	7738	0.00256701	19.9095
GCST90027489	rs12601384	8.8367e-08	17	50199900	A	G	0.141719	0.267527	0.0500129	METHGLYUT.PWY..superpathway.of.methylglyoxal.degradation	7738	0.00368416	28.606
GCST90027490	rs10918287	7.02023e-06	1	165784152	A	G	0.633281	-0.0781066	0.0173838	NAGLIPASYN.PWY..lipid.IVA.biosynthesis	7738	0.00260212	20.1825
GCST90027490	rs62104460	7.8921e-06	2	2881088	T	C	0.101043	0.126388	0.0282868	NAGLIPASYN.PWY..lipid.IVA.biosynthesis	7738	0.00257333	19.9587
GCST90027490	rs11916439	2.02914e-06	3	116990217	T	C	0.304223	0.0846475	0.0178187	NAGLIPASYN.PWY..lipid.IVA.biosynthesis	7738	0.00290794	22.5614
GCST90027490	rs1321819	3.6336e-06	6	24403039	A	G	0.282419	-0.0837878	0.0180916	NAGLIPASYN.PWY..lipid.IVA.biosynthesis	7738	0.00276425	21.4435
GCST90027490	rs12677665	3.87287e-06	8	29233822	G	A	0.688302	0.0820111	0.0177587	NAGLIPASYN.PWY..lipid.IVA.biosynthesis	7738	0.00274853	21.3212
GCST90027490	rs11790347	5.23033e-06	9	14449077	G	C	0.0511725	0.172086	0.0377768	NAGLIPASYN.PWY..lipid.IVA.biosynthesis	7738	0.00267453	20.7457
GCST90027490	rs2244670	3.86369e-06	10	111524436	A	T	0.208219	-0.0923156	0.0199879	NAGLIPASYN.PWY..lipid.IVA.biosynthesis	7738	0.00274912	21.3258
GCST90027490	rs657516	7.61532e-06	11	100922112	G	A	0.06019	-0.156583	0.034985	NAGLIPASYN.PWY..lipid.IVA.biosynthesis	7738	0.00258211	20.0269
GCST90027490	rs17118750	7.89571e-06	11	115619704	C	T	0.0945335	0.126177	0.0282402	NAGLIPASYN.PWY..lipid.IVA.biosynthesis	7738	0.00257322	19.9578
GCST90027490	rs67156511	8.45927e-06	18	5305702	G	T	0.12085	-0.117423	0.0263682	NAGLIPASYN.PWY..lipid.IVA.biosynthesis	7738	0.00255628	19.826
GCST90027490	rs2096694	1.25231e-06	21	35371782	T	C	0.296603	0.0874062	0.0180324	NAGLIPASYN.PWY..lipid.IVA.biosynthesis	7738	0.00302714	23.4891
GCST90027491	rs1428949	6.80956e-06	5	9947612	T	C	0.433176	-0.0743313	0.0165197	NONMEVIPP.PWY..methylerythritol.phosphate.pathway.I	7738	0.00260961	20.2408
GCST90027491	rs10213988	8.78431e-06	5	71380793	C	T	0.23195	0.0857065	0.019281	NONMEVIPP.PWY..methylerythritol.phosphate.pathway.I	7738	0.00254701	19.754
GCST90027491	rs741054	3.64763e-06	7	31081980	A	T	0.243661	0.0874913	0.0188945	NONMEVIPP.PWY..methylerythritol.phosphate.pathway.I	7738	0.0027633	21.4361
GCST90027491	rs10756052	3.0703e-06	9	10515836	C	G	0.240585	0.089341	0.019147	NONMEVIPP.PWY..methylerythritol.phosphate.pathway.I	7738	0.00280577	21.7665
GCST90027491	rs11139000	6.13464e-06	9	83676352	C	T	0.282074	-0.0818744	0.018107	NONMEVIPP.PWY..methylerythritol.phosphate.pathway.I	7738	0.00263529	20.4404
GCST90027491	rs7108080	1.0258e-07	11	59726765	A	G	0.508635	-0.0891578	0.0167524	NONMEVIPP.PWY..methylerythritol.phosphate.pathway.I	7738	0.00364712	28.3174
GCST90027491	rs76346802	4.81074e-06	11	90723689	G	A	0.0931431	-0.127657	0.0279162	NONMEVIPP.PWY..methylerythritol.phosphate.pathway.I	7738	0.00269512	20.9058
GCST90027491	rs11058744	1.04413e-06	12	127091880	T	G	0.0707436	-0.155967	0.0319398	NONMEVIPP.PWY..methylerythritol.phosphate.pathway.I	7738	0.00307208	23.8388
GCST90027491	rs79747739	1.33314e-07	14	29433065	C	A	0.0806663	0.162288	0.03077	NONMEVIPP.PWY..methylerythritol.phosphate.pathway.I	7738	0.00358204	27.8103
GCST90027491	rs11070764	2.23814e-06	15	31340812	C	T	0.553392	-0.077654	0.0164151	NONMEVIPP.PWY..methylerythritol.phosphate.pathway.I	7738	0.00288374	22.3732
GCST90027491	rs7221118	2.53555e-06	17	47907641	C	T	0.229708	-0.0899681	0.0191208	NONMEVIPP.PWY..methylerythritol.phosphate.pathway.I	7738	0.00285296	22.1337
GCST90027492	rs12735521	6.08493e-06	1	18450321	T	C	0.32237	0.0769256	0.0170061	NONOXIPENT.PWY..pentose.phosphate.pathway..non.oxidative.branch.	7738	0.00263729	20.456
GCST90027492	rs2306372	2.14863e-06	3	149696358	G	A	0.186595	0.111617	0.0235532	NONOXIPENT.PWY..pentose.phosphate.pathway..non.oxidative.branch.	7738	0.00289382	22.4515
GCST90027492	rs55804433	4.44371e-06	3	174766172	T	C	0.277617	-0.0850326	0.0185278	NONOXIPENT.PWY..pentose.phosphate.pathway..non.oxidative.branch.	7738	0.00271466	21.0578
GCST90027492	rs9461124	4.36168e-06	6	25235303	T	C	0.17584	-0.0970976	0.0211387	NONOXIPENT.PWY..pentose.phosphate.pathway..non.oxidative.branch.	7738	0.00271925	21.0935
GCST90027492	rs10817945	1.82785e-06	9	119627620	G	C	0.312346	-0.0831557	0.0174273	NONOXIPENT.PWY..pentose.phosphate.pathway..non.oxidative.branch.	7738	0.00293373	22.7621
GCST90027492	rs11107787	1.13167e-06	12	95311669	T	C	0.148261	0.110006	0.0226014	NONOXIPENT.PWY..pentose.phosphate.pathway..non.oxidative.branch.	7738	0.00305217	23.6839
GCST90027492	rs4786434	6.1778e-06	16	3755986	G	T	0.0547628	0.167808	0.0371239	NONOXIPENT.PWY..pentose.phosphate.pathway..non.oxidative.branch.	7738	0.00263356	20.427
GCST90027493	rs12041866	3.08524e-06	1	60484531	T	C	0.0747288	-0.376771	0.0807643	ORNDEG.PWY..superpathway.of.ornithine.degradation	7738	0.00280457	21.7572
GCST90027493	rs2010151	7.80538e-06	5	31806434	C	A	0.418744	-0.197206	0.0441133	ORNDEG.PWY..superpathway.of.ornithine.degradation	7738	0.00257605	19.9798
GCST90027493	rs12522600	4.65008e-06	5	78856333	A	T	0.249899	-0.225331	0.049199	ORNDEG.PWY..superpathway.of.ornithine.degradation	7738	0.00270348	20.9708
GCST90027493	rs6868622	1.61703e-06	5	94469728	T	C	0.28369	-0.237472	0.0495125	ORNDEG.PWY..superpathway.of.ornithine.degradation	7738	0.00296399	22.9976
GCST90027493	rs111457769	2.96564e-06	7	74482794	C	T	0.112527	0.337718	0.0722672	ORNDEG.PWY..superpathway.of.ornithine.degradation	7738	0.00281432	21.833
GCST90027493	rs6124449	1.12496e-06	20	40998244	C	A	0.092716	-0.379049	0.0778587	ORNDEG.PWY..superpathway.of.ornithine.degradation	7738	0.00305365	23.6954
GCST90027494	rs857120	5.46849e-06	1	57211399	C	T	0.0883455	0.208416	0.0458464	P105.PWY..TCA.cycle.IV..2.oxoglutarate.decarboxylase.	7738	0.00266357	20.6604
GCST90027494	rs11582075	5.99151e-06	1	83675735	T	C	0.219197	-0.137144	0.0302967	P105.PWY..TCA.cycle.IV..2.oxoglutarate.decarboxylase.	7738	0.0026411	20.4856
GCST90027494	rs12034038	9.30693e-06	1	84041610	C	G	0.174619	0.145688	0.0328667	P105.PWY..TCA.cycle.IV..2.oxoglutarate.decarboxylase.	7738	0.00253281	19.6436
GCST90027494	rs27099	9.72763e-06	5	14463639	T	A	0.208739	-0.137509	0.0310886	P105.PWY..TCA.cycle.IV..2.oxoglutarate.decarboxylase.	7738	0.00252195	19.5591
GCST90027494	rs10223540	9.36078e-06	6	21206319	T	C	0.1009	-0.185493	0.0418583	P105.PWY..TCA.cycle.IV..2.oxoglutarate.decarboxylase.	7738	0.00253139	19.6325
GCST90027494	rs36182340	2.00197e-08	7	155118470	T	G	0.903211	0.235877	0.0420321	P105.PWY..TCA.cycle.IV..2.oxoglutarate.decarboxylase.	7738	0.00405337	31.4845
GCST90027494	rs72814612	3.03555e-06	10	95941459	C	A	0.107888	0.200658	0.0429821	P105.PWY..TCA.cycle.IV..2.oxoglutarate.decarboxylase.	7738	0.00280857	21.7883
GCST90027494	rs6562993	6.41592e-06	13	77914588	G	A	0.236848	-0.133596	0.0296076	P105.PWY..TCA.cycle.IV..2.oxoglutarate.decarboxylase.	7738	0.00262426	20.3547
GCST90027494	rs2518968	5.54231e-07	15	91307410	G	C	0.539119	0.134971	0.026959	P105.PWY..TCA.cycle.IV..2.oxoglutarate.decarboxylase.	7738	0.00322878	25.0588
GCST90027495	rs6672992	3.0134e-06	1	65848034	C	A	0.189469	-0.104073	0.0222859	P108.PWY..pyruvate.fermentation.to.propanoate.I	7738	0.00281038	21.8024
GCST90027495	rs10490196	6.47883e-06	2	67070333	A	G	0.197408	0.0988657	0.0219208	P108.PWY..pyruvate.fermentation.to.propanoate.I	7738	0.00262186	20.336
GCST90027495	rs74768264	8.05188e-07	3	69136061	G	A	0.13271	0.128453	0.0260338	P108.PWY..pyruvate.fermentation.to.propanoate.I	7738	0.00313635	24.3391
GCST90027495	rs7690663	8.46944e-06	4	22014333	C	G	0.200105	0.0977238	0.0219458	P108.PWY..pyruvate.fermentation.to.propanoate.I	7738	0.00255598	19.8237
GCST90027495	rs2645383	3.54031e-06	4	101893381	C	T	0.334436	0.0871736	0.0188008	P108.PWY..pyruvate.fermentation.to.propanoate.I	7738	0.00277066	21.4933
GCST90027495	rs12514068	9.37489e-06	5	8264063	T	C	0.389548	-0.07789	0.017578	P108.PWY..pyruvate.fermentation.to.propanoate.I	7738	0.00253102	19.6297
GCST90027495	rs953621	8.63703e-07	5	58085595	A	C	0.198582	0.106359	0.021616	P108.PWY..pyruvate.fermentation.to.propanoate.I	7738	0.00311899	24.204
GCST90027495	rs62381166	3.79117e-06	5	156490831	C	T	0.0770703	-0.151374	0.0327471	P108.PWY..pyruvate.fermentation.to.propanoate.I	7738	0.00275379	21.3621
GCST90027495	rs200243	6.93881e-06	6	50434789	A	G	0.0873623	0.142409	0.0316777	P108.PWY..pyruvate.fermentation.to.propanoate.I	7738	0.00260499	20.2048
GCST90027495	rs3799603	1.73213e-07	6	167001286	C	T	0.360162	-0.0952307	0.0182225	P108.PWY..pyruvate.fermentation.to.propanoate.I	7738	0.00351707	27.3041
GCST90027495	rs10951264	4.18866e-06	7	3662770	A	G	0.637001	0.0833274	0.0181076	P108.PWY..pyruvate.fermentation.to.propanoate.I	7738	0.00272922	21.171
GCST90027495	rs11647368	5.44598e-06	16	8513688	C	A	0.0557287	0.179956	0.0395784	P108.PWY..pyruvate.fermentation.to.propanoate.I	7738	0.00266459	20.6683
GCST90027495	rs66470361	3.63804e-06	16	50332152	T	C	0.402943	0.0825122	0.0178171	P108.PWY..pyruvate.fermentation.to.propanoate.I	7738	0.00276395	21.4411
GCST90027495	rs2586438	8.41458e-06	17	48445699	T	C	0.57861	-0.0826985	0.0185658	P108.PWY..pyruvate.fermentation.to.propanoate.I	7738	0.00255758	19.8361
GCST90027496	rs113865897	6.0551e-06	4	39547170	A	G	0.0616905	0.292743	0.0647025	P122.PWY..heterolactic.fermentation	7738	0.0026385	20.4654
GCST90027496	rs10478090	5.47725e-06	5	111841899	A	G	0.916364	0.241206	0.0530633	P122.PWY..heterolactic.fermentation	7738	0.00266318	20.6574
GCST90027496	rs798301	2.32143e-06	7	77954163	A	T	0.494294	-0.144703	0.0306366	P122.PWY..heterolactic.fermentation	7738	0.00287473	22.303
GCST90027496	rs72956918	6.37945e-07	11	87633738	A	G	0.0703907	0.325538	0.0653775	P122.PWY..heterolactic.fermentation	7738	0.00319396	24.7876
GCST90027496	rs36039198	1.97741e-07	17	11989561	A	G	0.0993116	-0.28699	0.0551751	P122.PWY..heterolactic.fermentation	7738	0.00348421	27.0481
GCST90027496	rs1963381	9.85807e-07	18	36125986	A	G	0.761012	0.167074	0.0341354	P122.PWY..heterolactic.fermentation	7738	0.00308629	23.9495
GCST90027497	rs10917476	2.08878e-06	1	19860840	G	C	0.313636	0.0828812	0.0174684	P161.PWY..acetylene.degradation	7738	0.00290079	22.5058
GCST90027497	rs17639960	3.05622e-06	2	193447212	C	T	0.156574	-0.107741	0.0230856	P161.PWY..acetylene.degradation	7738	0.0028069	21.7753
GCST90027497	rs12700304	6.52885e-06	7	21840496	T	G	0.249884	0.0843908	0.0187182	P161.PWY..acetylene.degradation	7738	0.00261997	20.3213
GCST90027497	rs7096251	2.17453e-06	10	124321890	T	C	0.60112	-0.0846704	0.0178762	P161.PWY..acetylene.degradation	7738	0.00289086	22.4285
GCST90027497	rs181541	5.07198e-06	17	8819289	G	A	0.620551	0.0785302	0.0172148	P161.PWY..acetylene.degradation	7738	0.0026821	20.8045
GCST90027498	rs10933259	2.60226e-06	2	229353849	G	A	0.287238	0.0850658	0.0180993	P162.PWY..L.glutamate.degradation.V..via.hydroxyglutarate.	7738	0.00284656	22.0838
GCST90027498	rs7043302	8.84875e-06	9	9139951	T	G	0.0507327	0.174085	0.0391769	P162.PWY..L.glutamate.degradation.V..via.hydroxyglutarate.	7738	0.00254521	19.74
GCST90027498	rs4451355	9.58203e-06	9	9471965	T	A	0.637633	0.0754375	0.0170426	P162.PWY..L.glutamate.degradation.V..via.hydroxyglutarate.	7738	0.00252565	19.5879
GCST90027498	rs2282015	8.21838e-06	10	125222037	G	T	0.379771	-0.0755993	0.0169527	P162.PWY..L.glutamate.degradation.V..via.hydroxyglutarate.	7738	0.00256338	19.8812
GCST90027498	rs3908395	3.22359e-06	11	33383339	G	A	0.674308	0.0841692	0.0180774	P162.PWY..L.glutamate.degradation.V..via.hydroxyglutarate.	7738	0.00279376	21.673
GCST90027498	rs9570722	4.16818e-06	13	63330978	G	A	0.393238	-0.078216	0.0169931	P162.PWY..L.glutamate.degradation.V..via.hydroxyglutarate.	7738	0.00273043	21.1804
GCST90027498	rs79195604	6.132e-06	15	33082731	A	G	0.0663535	0.151377	0.0334773	P162.PWY..L.glutamate.degradation.V..via.hydroxyglutarate.	7738	0.00263539	20.4413
GCST90027498	rs1690328	6.85417e-06	15	57884181	C	T	0.733708	-0.0832316	0.0185034	P162.PWY..L.glutamate.degradation.V..via.hydroxyglutarate.	7738	0.002608	20.2283
GCST90027498	rs288633	1.81762e-06	16	62689342	A	G	0.863791	0.114452	0.0239805	P162.PWY..L.glutamate.degradation.V..via.hydroxyglutarate.	7738	0.00293511	22.7729
GCST90027498	rs77890687	1.66091e-06	16	78349809	G	A	0.131645	0.116686	0.0243562	P162.PWY..L.glutamate.degradation.V..via.hydroxyglutarate.	7738	0.00295738	22.9461
GCST90027498	rs6072106	8.0908e-06	20	39325800	C	T	0.12294	0.11865	0.0265865	P162.PWY..L.glutamate.degradation.V..via.hydroxyglutarate.	7738	0.00256722	19.9111
GCST90027499	rs56260931	9.52926e-06	1	30520504	C	T	0.414068	0.109628	0.0247602	P164.PWY..purine.nucleobases.degradation.I..anaerobic.	7738	0.00252701	19.5985
GCST90027499	rs9790814	5.74788e-06	4	132701261	A	T	0.591811	0.109994	0.0242521	P164.PWY..purine.nucleobases.degradation.I..anaerobic.	7738	0.00265131	20.5651
GCST90027499	rs72748182	1.86899e-06	5	44001128	T	G	0.122365	-0.181529	0.0380795	P164.PWY..purine.nucleobases.degradation.I..anaerobic.	7738	0.00292823	22.7193
GCST90027499	rs245920	9.97095e-06	7	29228140	C	T	0.608287	-0.108162	0.0244832	P164.PWY..purine.nucleobases.degradation.I..anaerobic.	7738	0.00251588	19.5119
GCST90027499	rs188448548	6.89517e-06	11	59840510	T	C	0.086182	0.195637	0.0435048	P164.PWY..purine.nucleobases.degradation.I..anaerobic.	7738	0.00260654	20.2169
GCST90027499	rs9736306	4.68971e-06	11	69574606	G	A	0.916673	-0.199598	0.0435973	P164.PWY..purine.nucleobases.degradation.I..anaerobic.	7738	0.00270139	20.9546
GCST90027499	rs640081	8.95322e-06	12	50290554	A	G	0.708977	-0.129658	0.0291956	P164.PWY..purine.nucleobases.degradation.I..anaerobic.	7738	0.00254233	19.7176
GCST90027499	rs72830334	2.95661e-06	17	6448929	A	G	0.0941639	0.193721	0.0414481	P164.PWY..purine.nucleobases.degradation.I..anaerobic.	7738	0.00281507	21.8389
GCST90027499	rs73967534	2.13033e-06	18	66155414	C	A	0.137219	-0.163089	0.0344023	P164.PWY..purine.nucleobases.degradation.I..anaerobic.	7738	0.00289593	22.468
GCST90027499	rs12983272	7.62522e-06	19	7076905	T	C	0.334327	-0.116097	0.025941	P164.PWY..purine.nucleobases.degradation.I..anaerobic.	7738	0.00258179	20.0244
GCST90027499	rs117143105	8.49152e-06	19	19134542	C	A	0.158405	0.161561	0.0362862	P164.PWY..purine.nucleobases.degradation.I..anaerobic.	7738	0.00255534	19.8188
GCST90027499	rs11703988	4.73067e-06	22	33849125	A	G	0.0615119	-0.232078	0.0507121	P164.PWY..purine.nucleobases.degradation.I..anaerobic.	7738	0.00269925	20.9379
GCST90027500	rs34718894	3.30379e-06	2	40549327	A	G	0.156658	0.22699	0.0488048	P23.PWY..reductive.TCA.cycle.I	7738	0.0027877	21.6259
GCST90027500	rs57006859	1.91487e-06	2	115219076	T	C	0.15939	0.236063	0.0495701	P23.PWY..reductive.TCA.cycle.I	7738	0.00292225	22.6728
GCST90027500	rs1153514	9.4244e-06	3	2286060	A	G	0.0742352	0.296834	0.0670059	P23.PWY..reductive.TCA.cycle.I	7738	0.00252973	19.6196
GCST90027500	rs9382699	1.68432e-06	6	57169715	C	T	0.257064	0.192184	0.0401386	P23.PWY..reductive.TCA.cycle.I	7738	0.00295392	22.9192
GCST90027500	rs3858055	5.88041e-06	9	8261021	A	C	0.48166	0.182849	0.0403583	P23.PWY..reductive.TCA.cycle.I	7738	0.0026457	20.5214
GCST90027500	rs34942635	9.91352e-06	10	28697166	C	T	0.117045	0.244274	0.0552774	P23.PWY..reductive.TCA.cycle.I	7738	0.0025173	19.523
GCST90027500	rs10894665	6.38769e-06	11	100124811	T	C	0.196907	-0.202854	0.0449476	P23.PWY..reductive.TCA.cycle.I	7738	0.00262534	20.3631
GCST90027500	rs9954617	1.92315e-06	18	57206189	T	C	0.262774	0.191837	0.0402905	P23.PWY..reductive.TCA.cycle.I	7738	0.00292118	22.6645
GCST90027500	rs74338794	1.04872e-06	21	43555442	T	C	0.190267	0.231905	0.0474995	P23.PWY..reductive.TCA.cycle.I	7738	0.00307099	23.8304
GCST90027500	rs9613514	8.06604e-06	22	28093392	T	G	0.375811	0.163306	0.0365877	P23.PWY..reductive.TCA.cycle.I	7738	0.00256798	19.917
GCST90027501	rs116605191	7.83737e-06	2	233196154	A	G	0.0661051	0.146581	0.0327952	P42.PWY..incomplete.reductive.TCA.cycle	7738	0.00257504	19.972
GCST90027501	rs664864	1.88432e-06	3	74305127	T	C	0.63338	-0.0806164	0.0169168	P42.PWY..incomplete.reductive.TCA.cycle	7738	0.00292622	22.7037
GCST90027501	rs7622789	6.1059e-06	3	127709069	T	C	0.194319	-0.0914599	0.0202225	P42.PWY..incomplete.reductive.TCA.cycle	7738	0.00263644	20.4494
GCST90027501	rs73216471	5.46064e-07	4	8062226	C	G	0.168911	-0.10774	0.0215077	P42.PWY..incomplete.reductive.TCA.cycle	7738	0.00323246	25.0874
GCST90027501	rs12652368	3.22438e-06	5	143158984	C	T	0.435051	-0.0765527	0.0164418	P42.PWY..incomplete.reductive.TCA.cycle	7738	0.0027937	21.6726
GCST90027501	rs66662729	4.74131e-06	7	70142791	T	C	0.148528	0.107394	0.0234694	P42.PWY..incomplete.reductive.TCA.cycle	7738	0.0026987	20.9336
GCST90027501	rs1364745	5.91045e-06	7	136279993	T	C	0.160109	0.100517	0.0221912	P42.PWY..incomplete.reductive.TCA.cycle	7738	0.00264445	20.5117
GCST90027501	rs111926862	5.8219e-06	8	51206090	G	C	0.0636667	0.152922	0.0337372	P42.PWY..incomplete.reductive.TCA.cycle	7738	0.00264816	20.5406
GCST90027501	rs1371744	7.09147e-06	8	62326859	A	G	0.248703	-0.0858229	0.0191103	P42.PWY..incomplete.reductive.TCA.cycle	7738	0.00259963	20.1632
GCST90027501	rs10810562	6.57275e-06	9	16397155	C	T	0.857281	-0.103458	0.0229546	P42.PWY..incomplete.reductive.TCA.cycle	7738	0.00261832	20.3085
GCST90027501	rs55721043	5.15597e-06	13	31767668	G	A	0.237246	0.0872412	0.0191388	P42.PWY..incomplete.reductive.TCA.cycle	7738	0.00267806	20.7731
GCST90027501	rs11148356	2.07651e-06	13	56438349	T	C	0.0777056	-0.14327	0.0301886	P42.PWY..incomplete.reductive.TCA.cycle	7738	0.00290224	22.5171
GCST90027501	rs7160842	2.78117e-06	14	68955701	G	A	0.490014	0.0752614	0.0160597	P42.PWY..incomplete.reductive.TCA.cycle	7738	0.00283016	21.9562
GCST90027501	rs7177833	7.25822e-06	15	49178045	G	A	0.160088	0.0988101	0.0220265	P42.PWY..incomplete.reductive.TCA.cycle	7738	0.00259392	20.1187
GCST90027502	rs11208476	7.83788e-06	1	65061247	G	A	0.0811191	-0.137228	0.0307027	P441.PWY..superpathway.of.N.acetylneuraminate.degradation	7738	0.00257503	19.9719
GCST90027502	rs9368736	1.79628e-06	6	11484475	C	T	0.0542344	-0.182013	0.0381171	P441.PWY..superpathway.of.N.acetylneuraminate.degradation	7738	0.00293803	22.7956
GCST90027502	rs6930880	6.23619e-07	6	162746359	T	C	0.648879	0.0843052	0.016916	P441.PWY..superpathway.of.N.acetylneuraminate.degradation	7738	0.00319958	24.8314
GCST90027502	rs28712495	8.04802e-06	7	77195455	A	G	0.144073	0.104282	0.0233612	P441.PWY..superpathway.of.N.acetylneuraminate.degradation	7738	0.00256852	19.9213
GCST90027502	rs10113343	8.45762e-06	8	10640755	C	T	0.453618	0.0727103	0.0163274	P441.PWY..superpathway.of.N.acetylneuraminate.degradation	7738	0.00255632	19.8264
GCST90027502	rs73217710	1.95173e-06	8	26198233	A	G	0.0762051	0.146879	0.0308675	P441.PWY..superpathway.of.N.acetylneuraminate.degradation	7738	0.00291754	22.6361
GCST90027502	rs10962279	2.29123e-06	9	16103030	C	T	0.210045	-0.0966023	0.0204411	P441.PWY..superpathway.of.N.acetylneuraminate.degradation	7738	0.00287796	22.3282
GCST90027502	rs9416289	6.27989e-06	10	55398076	T	C	0.618193	0.0760858	0.0168453	P441.PWY..superpathway.of.N.acetylneuraminate.degradation	7738	0.00262953	20.3957
GCST90027502	rs17075041	6.1277e-07	13	51551823	T	A	0.0542748	0.192704	0.0386401	P441.PWY..superpathway.of.N.acetylneuraminate.degradation	7738	0.00320392	24.8652
GCST90027502	rs10520129	2.4129e-06	15	39641885	G	A	0.420966	-0.0785513	0.0166586	P441.PWY..superpathway.of.N.acetylneuraminate.degradation	7738	0.00286519	22.2288
GCST90027502	rs11661548	5.18918e-06	18	2831413	G	A	0.0686943	-0.147553	0.0323794	P441.PWY..superpathway.of.N.acetylneuraminate.degradation	7738	0.00267648	20.7608
GCST90027502	rs78776904	1.60424e-06	20	49610929	A	T	0.0585796	0.215774	0.0449735	P441.PWY..superpathway.of.N.acetylneuraminate.degradation	7738	0.00296595	23.0129
GCST90027503	rs7529292	9.259e-06	1	60876146	C	T	0.176161	0.0942086	0.0212479	P461.PWY..hexitol.fermentation.to.lactate..formate..ethanol.and.acetate	7738	0.00253408	19.6534
GCST90027503	rs2727894	7.53021e-06	2	52653904	G	A	0.141778	-0.105745	0.0236136	P461.PWY..hexitol.fermentation.to.lactate..formate..ethanol.and.acetate	7738	0.00258487	20.0484
GCST90027503	rs4517983	1.46803e-06	2	84608858	A	G	0.909549	0.139412	0.0289505	P461.PWY..hexitol.fermentation.to.lactate..formate..ethanol.and.acetate	7738	0.00298787	23.1834
GCST90027503	rs76349941	9.51787e-06	4	21016367	T	C	0.0663034	0.148266	0.0334848	P461.PWY..hexitol.fermentation.to.lactate..formate..ethanol.and.acetate	7738	0.0025273	19.6008
GCST90027503	rs4867910	9.10702e-06	5	169441160	C	T	0.360749	0.0778703	0.0175488	P461.PWY..hexitol.fermentation.to.lactate..formate..ethanol.and.acetate	7738	0.00253814	19.685
GCST90027503	rs9368736	1.36e-06	6	11484475	C	T	0.0543789	-0.184482	0.0381888	P461.PWY..hexitol.fermentation.to.lactate..formate..ethanol.and.acetate	7738	0.00300675	23.3304
GCST90027503	rs58118877	5.94723e-06	7	3719699	T	C	0.451627	-0.0757944	0.0167381	P461.PWY..hexitol.fermentation.to.lactate..formate..ethanol.and.acetate	7738	0.00264292	20.4998
GCST90027503	rs2146481	8.99731e-06	10	11200873	A	T	0.0897767	-0.128056	0.0288416	P461.PWY..hexitol.fermentation.to.lactate..formate..ethanol.and.acetate	7738	0.00254112	19.7082
GCST90027503	rs4936953	5.837e-06	11	124658708	C	T	0.228271	-0.0888945	0.0196139	P461.PWY..hexitol.fermentation.to.lactate..formate..ethanol.and.acetate	7738	0.00264752	20.5356
GCST90027503	rs2035940	2.88872e-06	11	130406041	C	T	0.483609	-0.0785142	0.0167816	P461.PWY..hexitol.fermentation.to.lactate..formate..ethanol.and.acetate	7738	0.0028208	21.8834
GCST90027503	rs2398413	4.4439e-06	12	128921679	C	T	0.82363	-0.0996063	0.0217033	P461.PWY..hexitol.fermentation.to.lactate..formate..ethanol.and.acetate	7738	0.00271465	21.0577
GCST90027503	rs36017242	5.06582e-06	13	76031902	A	G	0.0622116	0.162656	0.0356543	P461.PWY..hexitol.fermentation.to.lactate..formate..ethanol.and.acetate	7738	0.0026824	20.8069
GCST90027503	rs4903555	2.03528e-06	14	77651989	G	A	0.291881	-0.0846625	0.0178241	P461.PWY..hexitol.fermentation.to.lactate..formate..ethanol.and.acetate	7738	0.00290719	22.5556
GCST90027503	rs11630596	5.56913e-06	15	29043486	T	C	0.488776	-0.115151	0.0253519	P461.PWY..hexitol.fermentation.to.lactate..formate..ethanol.and.acetate	7738	0.00265908	20.6255
GCST90027503	rs72774370	5.56969e-06	16	23374396	A	G	0.0715113	0.15156	0.0333678	P461.PWY..hexitol.fermentation.to.lactate..formate..ethanol.and.acetate	7738	0.00265906	20.6253
GCST90027503	rs9964901	5.7988e-06	18	3436582	C	T	0.83041	-0.105052	0.0231719	P461.PWY..hexitol.fermentation.to.lactate..formate..ethanol.and.acetate	7738	0.00264914	20.5482
GCST90027504	rs1023692	9.73227e-07	2	67868756	C	T	0.771282	-0.097125	0.0198337	PANTO.PWY..phosphopantothenate.biosynthesis.I	7738	0.00308947	23.9742
GCST90027504	rs76292876	4.53003e-06	2	155357272	G	C	0.0704357	-0.148378	0.0323585	PANTO.PWY..phosphopantothenate.biosynthesis.I	7738	0.00270992	21.0209
GCST90027504	rs2367796	6.92832e-06	2	180308028	T	C	0.144477	-0.106754	0.0237448	PANTO.PWY..phosphopantothenate.biosynthesis.I	7738	0.00260536	20.2077
GCST90027504	rs11762494	5.89572e-08	7	3969303	G	A	0.0770818	-0.174502	0.0321844	PANTO.PWY..phosphopantothenate.biosynthesis.I	7738	0.00378471	29.3898
GCST90027504	rs2627353	7.96273e-06	8	3744363	G	A	0.923649	0.13917	0.0311609	PANTO.PWY..phosphopantothenate.biosynthesis.I	7738	0.00257114	19.9416
GCST90027504	rs74949229	5.571e-06	10	9526946	A	G	0.0938701	0.128746	0.0283454	PANTO.PWY..phosphopantothenate.biosynthesis.I	7738	0.002659	20.6249
GCST90027504	rs61857174	4.90923e-07	10	69943990	A	T	0.122152	-0.124248	0.0247022	PANTO.PWY..phosphopantothenate.biosynthesis.I	7738	0.00325882	25.2926
GCST90027504	rs56107021	3.95775e-07	10	83395423	T	C	0.190545	-0.105362	0.0207774	PANTO.PWY..phosphopantothenate.biosynthesis.I	7738	0.00331218	25.7082
GCST90027504	rs4399424	3.38278e-06	13	109337709	C	T	0.293152	-0.083133	0.0178931	PANTO.PWY..phosphopantothenate.biosynthesis.I	7738	0.00278187	21.5806
GCST90027504	rs12907443	7.62067e-07	15	24229551	G	A	0.382501	0.0834953	0.0168853	PANTO.PWY..phosphopantothenate.biosynthesis.I	7738	0.00314996	24.4451
GCST90027504	rs11657406	4.32512e-06	17	7249870	T	G	0.166064	-0.10006	0.0217753	PANTO.PWY..phosphopantothenate.biosynthesis.I	7738	0.00272133	21.1096
GCST90027505	rs151701	4.99313e-06	1	91522713	T	C	0.254949	0.0863005	0.0189045	PANTOSYN.PWY..pantothenate.and.coenzyme.A.biosynthesis.I	7738	0.00268596	20.8345
GCST90027505	rs73185681	7.70031e-06	3	186488841	A	G	0.050095	-0.175127	0.039149	PANTOSYN.PWY..pantothenate.and.coenzyme.A.biosynthesis.I	7738	0.00257938	20.0057
GCST90027505	rs147398141	7.37954e-06	3	195736155	T	C	0.0621243	-0.151811	0.0338679	PANTOSYN.PWY..pantothenate.and.coenzyme.A.biosynthesis.I	7738	0.00258984	20.087
GCST90027505	rs111776615	8.62631e-06	4	106507099	A	G	0.173964	-0.105552	0.0237248	PANTOSYN.PWY..pantothenate.and.coenzyme.A.biosynthesis.I	7738	0.00255147	19.7887
GCST90027505	rs61844177	2.91329e-06	10	18460822	C	T	0.316294	-0.0814196	0.0174091	PANTOSYN.PWY..pantothenate.and.coenzyme.A.biosynthesis.I	7738	0.00281871	21.8672
GCST90027505	rs2113567	8.0355e-06	10	109707225	G	T	0.310739	0.0780587	0.0174853	PANTOSYN.PWY..pantothenate.and.coenzyme.A.biosynthesis.I	7738	0.00256891	19.9243
GCST90027505	rs2509667	3.73042e-06	11	119361224	A	C	0.120838	-0.117625	0.0254276	PANTOSYN.PWY..pantothenate.and.coenzyme.A.biosynthesis.I	7738	0.00275777	21.3931
GCST90027505	rs9599845	4.8634e-06	13	71978130	C	T	0.237425	0.0930947	0.0203682	PANTOSYN.PWY..pantothenate.and.coenzyme.A.biosynthesis.I	7738	0.00269244	20.8849
GCST90027505	rs11653407	6.35453e-06	17	11268740	T	A	0.23847	0.0860567	0.0190634	PANTOSYN.PWY..pantothenate.and.coenzyme.A.biosynthesis.I	7738	0.00262662	20.3731
GCST90027506	rs138494236	5.90211e-06	1	22786140	C	T	0.0597053	-0.160724	0.0354809	PENTOSE.P.PWY..pentose.phosphate.pathway	7738	0.00264479	20.5144
GCST90027506	rs1486114	1.83915e-06	1	72481040	G	T	0.151385	-0.107313	0.0224958	PENTOSE.P.PWY..pentose.phosphate.pathway	7738	0.00293221	22.7503
GCST90027506	rs140787604	7.83435e-06	5	167607746	G	A	0.0518043	-0.172453	0.0385831	PENTOSE.P.PWY..pentose.phosphate.pathway	7738	0.00257514	19.9727
GCST90027506	rs12669414	1.89064e-06	7	95253449	T	C	0.409285	-0.0794589	0.0166763	PENTOSE.P.PWY..pentose.phosphate.pathway	7738	0.00292539	22.6972
GCST90027506	rs7856581	7.95785e-07	9	28572620	C	G	0.0624905	0.170656	0.0345709	PENTOSE.P.PWY..pentose.phosphate.pathway	7738	0.00313925	24.3617
GCST90027506	rs12417998	6.76805e-06	11	134409652	A	G	0.088461	-0.129639	0.0288032	PENTOSE.P.PWY..pentose.phosphate.pathway	7738	0.00261111	20.2525
GCST90027506	rs2038820	2.70712e-06	13	53375431	C	T	0.418697	-0.0775464	0.0165278	PENTOSE.P.PWY..pentose.phosphate.pathway	7738	0.00283681	22.008
GCST90027506	rs4399424	6.84696e-06	13	109337709	C	T	0.293529	0.081171	0.0180444	PENTOSE.P.PWY..pentose.phosphate.pathway	7738	0.00260826	20.2303
GCST90027506	rs7181967	2.7361e-06	15	93092231	C	T	0.205872	-0.0960215	0.020475	PENTOSE.P.PWY..pentose.phosphate.pathway	7738	0.00283419	21.9876
GCST90027506	rs12599680	3.6883e-06	16	26489529	T	C	0.157329	-0.104456	0.0225693	PENTOSE.P.PWY..pentose.phosphate.pathway	7738	0.00276056	21.4148
GCST90027506	rs17621104	5.56692e-06	16	77448088	A	C	0.135319	0.113772	0.0250477	PENTOSE.P.PWY..pentose.phosphate.pathway	7738	0.00265918	20.6263
GCST90027506	rs62074577	9.81997e-06	17	71084290	G	A	0.387202	0.0780376	0.0176512	PENTOSE.P.PWY..pentose.phosphate.pathway	7738	0.00251963	19.5411
GCST90027506	rs7228238	1.06138e-06	18	2641314	T	C	0.41641	-0.0811856	0.0166367	PENTOSE.P.PWY..pentose.phosphate.pathway	7738	0.00306803	23.8073
GCST90027507	rs6427759	4.42882e-07	1	199150658	C	A	0.9086	-0.146144	0.0289421	PEPTIDOGLYCANSYN.PWY..peptidoglycan.biosynthesis.I..meso.diaminopimelate.containing.	7738	0.00328432	25.4912
GCST90027507	rs7576999	3.59461e-06	2	33698944	T	C	0.357278	-0.0799719	0.0172594	PEPTIDOGLYCANSYN.PWY..peptidoglycan.biosynthesis.I..meso.diaminopimelate.containing.	7738	0.00276691	21.4642
GCST90027507	rs17773637	7.12971e-06	2	103168041	A	T	0.0583606	0.155628	0.0346627	PEPTIDOGLYCANSYN.PWY..peptidoglycan.biosynthesis.I..meso.diaminopimelate.containing.	7738	0.00259831	20.1529
GCST90027507	rs28815855	1.36192e-06	4	79891309	G	A	0.139873	0.112889	0.0233702	PEPTIDOGLYCANSYN.PWY..peptidoglycan.biosynthesis.I..meso.diaminopimelate.containing.	7738	0.0030064	23.3277
GCST90027507	rs17674109	7.52519e-06	5	31106256	A	G	0.45379	0.073469	0.0164057	PEPTIDOGLYCANSYN.PWY..peptidoglycan.biosynthesis.I..meso.diaminopimelate.containing.	7738	0.00258504	20.0497
GCST90027507	rs55935294	2.22902e-06	5	152895508	C	T	0.436777	-0.0776776	0.0164172	PEPTIDOGLYCANSYN.PWY..peptidoglycan.biosynthesis.I..meso.diaminopimelate.containing.	7738	0.00288475	22.381
GCST90027507	rs72809331	2.74776e-06	5	173201292	A	G	0.0659944	-0.174666	0.0372515	PEPTIDOGLYCANSYN.PWY..peptidoglycan.biosynthesis.I..meso.diaminopimelate.containing.	7738	0.00283314	21.9794
GCST90027507	rs57752094	7.17831e-07	8	93352155	A	C	0.170457	0.106925	0.0215729	PEPTIDOGLYCANSYN.PWY..peptidoglycan.biosynthesis.I..meso.diaminopimelate.containing.	7738	0.00316476	24.5603
GCST90027507	rs11254890	1.65254e-06	10	6980002	G	A	0.0899903	-0.1425	0.0297381	PEPTIDOGLYCANSYN.PWY..peptidoglycan.biosynthesis.I..meso.diaminopimelate.containing.	7738	0.00295863	22.9558
GCST90027507	rs77069323	2.99167e-07	14	29489580	G	C	0.0827472	0.157182	0.0306758	PEPTIDOGLYCANSYN.PWY..peptidoglycan.biosynthesis.I..meso.diaminopimelate.containing.	7738	0.00338153	26.2483
GCST90027507	rs17601633	4.7078e-06	17	59554377	G	A	0.360364	-0.0766053	0.0167355	PEPTIDOGLYCANSYN.PWY..peptidoglycan.biosynthesis.I..meso.diaminopimelate.containing.	7738	0.00270045	20.9472
GCST90027508	rs187463	1.93425e-06	5	25687683	G	T	0.644664	-0.0803475	0.0168791	PHOSLIPSYN.PWY..superpathway.of.phospholipid.biosynthesis.I..bacteria.	7738	0.00291976	22.6534
GCST90027508	rs9471554	9.45414e-06	6	41290719	C	T	0.324334	0.0766225	0.017299	PHOSLIPSYN.PWY..superpathway.of.phospholipid.biosynthesis.I..bacteria.	7738	0.00252895	19.6136
GCST90027508	rs12000184	8.18894e-06	9	33857365	A	G	0.240929	-0.0857915	0.019235	PHOSLIPSYN.PWY..superpathway.of.phospholipid.biosynthesis.I..bacteria.	7738	0.00256426	19.8881
GCST90027508	rs77054814	9.08451e-06	9	38393451	G	A	0.0748263	-0.144474	0.0325547	PHOSLIPSYN.PWY..superpathway.of.phospholipid.biosynthesis.I..bacteria.	7738	0.00253875	19.6898
GCST90027508	rs10979829	3.82453e-06	9	112101933	A	T	0.229883	0.0895778	0.0193862	PHOSLIPSYN.PWY..superpathway.of.phospholipid.biosynthesis.I..bacteria.	7738	0.00275163	21.3453
GCST90027508	rs163172	2.8156e-07	11	2820455	G	A	0.850091	0.122222	0.0238	PHOSLIPSYN.PWY..superpathway.of.phospholipid.biosynthesis.I..bacteria.	7738	0.00339657	26.3654
GCST90027508	rs631694	2.8922e-06	11	92858978	T	C	0.919616	0.141866	0.030324	PHOSLIPSYN.PWY..superpathway.of.phospholipid.biosynthesis.I..bacteria.	7738	0.0028205	21.8811
GCST90027508	rs10859752	2.74517e-06	12	95179179	A	G	0.402186	0.0769656	0.016414	PHOSLIPSYN.PWY..superpathway.of.phospholipid.biosynthesis.I..bacteria.	7738	0.00283337	21.9812
GCST90027508	rs78496981	2.87836e-06	12	131044416	T	C	0.0682182	-0.152002	0.0324838	PHOSLIPSYN.PWY..superpathway.of.phospholipid.biosynthesis.I..bacteria.	7738	0.00282168	21.8903
GCST90027508	rs780162	4.59145e-06	16	23728984	C	G	0.20111	-0.0981107	0.0214092	PHOSLIPSYN.PWY..superpathway.of.phospholipid.biosynthesis.I..bacteria.	7738	0.00270661	20.9952
GCST90027508	rs9898722	8.36499e-06	17	13113143	A	T	0.331339	-0.0766573	0.0172046	PHOSLIPSYN.PWY..superpathway.of.phospholipid.biosynthesis.I..bacteria.	7738	0.00255903	19.8474
GCST90027508	rs73104513	5.46407e-06	20	14691569	T	C	0.144012	-0.108511	0.0238689	PHOSLIPSYN.PWY..superpathway.of.phospholipid.biosynthesis.I..bacteria.	7738	0.00266377	20.662
GCST90027508	rs1029249	3.8207e-06	21	19231698	C	T	0.227143	-0.0885882	0.0191712	PHOSLIPSYN.PWY..superpathway.of.phospholipid.biosynthesis.I..bacteria.	7738	0.00275187	21.3472
GCST90027509	rs11890644	5.085e-06	2	7636919	G	A	0.183125	0.119734	0.0262502	POLYAMINSYN3.PWY..superpathway.of.polyamine.biosynthesis.II	7738	0.00268147	20.7996
GCST90027509	rs76729673	3.60455e-06	2	218294448	G	A	0.0906577	-0.164494	0.035505	POLYAMINSYN3.PWY..superpathway.of.polyamine.biosynthesis.II	7738	0.00276622	21.4589
GCST90027509	rs7433679	7.38574e-06	3	74540582	C	T	0.144025	-0.1319	0.029427	POLYAMINSYN3.PWY..superpathway.of.polyamine.biosynthesis.II	7738	0.00258964	20.0854
GCST90027509	rs7673044	3.39935e-06	4	141777137	T	C	0.0978928	0.159308	0.0342961	POLYAMINSYN3.PWY..superpathway.of.polyamine.biosynthesis.II	7738	0.00278067	21.5712
GCST90027509	rs258495	3.23584e-06	5	75038901	A	T	0.61976	0.0975198	0.0209483	POLYAMINSYN3.PWY..superpathway.of.polyamine.biosynthesis.II	7738	0.00279282	21.6658
GCST90027509	rs7745701	5.12139e-06	6	143392808	G	A	0.0845403	0.175902	0.0385771	POLYAMINSYN3.PWY..superpathway.of.polyamine.biosynthesis.II	7738	0.00267971	20.786
GCST90027509	rs475221	5.44865e-06	6	161958898	A	G	0.515585	-0.0948327	0.0208574	POLYAMINSYN3.PWY..superpathway.of.polyamine.biosynthesis.II	7738	0.00266447	20.6674
GCST90027509	rs10969036	6.49223e-06	9	29258852	G	A	0.443972	0.0922425	0.0204543	POLYAMINSYN3.PWY..superpathway.of.polyamine.biosynthesis.II	7738	0.00262135	20.3321
GCST90027509	rs12570677	8.22e-06	10	129594734	A	T	0.119457	0.144834	0.0324785	POLYAMINSYN3.PWY..superpathway.of.polyamine.biosynthesis.II	7738	0.00256333	19.8809
GCST90027509	rs11627731	1.54568e-06	14	22449161	G	A	0.0802933	-0.18225	0.0379274	POLYAMINSYN3.PWY..superpathway.of.polyamine.biosynthesis.II	7738	0.00297514	23.0843
GCST90027509	rs58529279	1.1558e-06	16	86235980	T	C	0.0581069	0.219027	0.0450389	POLYAMINSYN3.PWY..superpathway.of.polyamine.biosynthesis.II	7738	0.00304696	23.6433
GCST90027509	rs4566305	6.65857e-07	19	8626031	G	A	0.684957	-0.123803	0.0249048	POLYAMINSYN3.PWY..superpathway.of.polyamine.biosynthesis.II	7738	0.00318336	24.7051
GCST90027510	rs17543785	8.42769e-06	1	193455331	G	A	0.265156	-0.0837133	0.018795	POLYAMSYN.PWY..superpathway.of.polyamine.biosynthesis.I	7738	0.00255719	19.8332
GCST90027510	rs17786325	9.30207e-06	3	1796722	C	T	0.687308	-0.0768871	0.0173451	POLYAMSYN.PWY..superpathway.of.polyamine.biosynthesis.I	7738	0.00253294	19.6446
GCST90027510	rs4678043	9.00812e-06	3	121921700	C	T	0.664659	-0.0757748	0.0170675	POLYAMSYN.PWY..superpathway.of.polyamine.biosynthesis.I	7738	0.00254083	19.7059
GCST90027510	rs12510598	6.30147e-06	4	135988894	A	G	0.275054	-0.0815199	0.0180513	POLYAMSYN.PWY..superpathway.of.polyamine.biosynthesis.I	7738	0.00262869	20.3891
GCST90027510	rs17161076	7.09491e-06	7	32290565	G	A	0.228896	-0.0856508	0.0190724	POLYAMSYN.PWY..superpathway.of.polyamine.biosynthesis.I	7738	0.00259952	20.1623
GCST90027510	rs79415932	9.00932e-06	7	34078500	A	G	0.0861367	-0.137285	0.0309223	POLYAMSYN.PWY..superpathway.of.polyamine.biosynthesis.I	7738	0.00254079	19.7057
GCST90027510	rs10140803	6.70713e-06	14	63783474	T	C	0.0691355	0.141662	0.031461	POLYAMSYN.PWY..superpathway.of.polyamine.biosynthesis.I	7738	0.00261334	20.2698
GCST90027510	rs80217121	2.42612e-06	15	38787329	C	T	0.0857864	0.141448	0.0300043	POLYAMSYN.PWY..superpathway.of.polyamine.biosynthesis.I	7738	0.00286385	22.2183
GCST90027511	rs2042558	5.4701e-06	2	60221686	G	A	0.193068	0.160468	0.0352994	POLYISOPRENSYN.PWY..polyisoprenoid.biosynthesis..E..coli.	7738	0.0026635	20.6599
GCST90027511	rs824634	5.90399e-06	5	6439663	T	C	0.79113	-0.15561	0.0343526	POLYISOPRENSYN.PWY..polyisoprenoid.biosynthesis..E..coli.	7738	0.00264472	20.5138
GCST90027511	rs4868691	3.89964e-06	5	176103364	T	C	0.590829	-0.132027	0.028598	POLYISOPRENSYN.PWY..polyisoprenoid.biosynthesis..E..coli.	7738	0.00274684	21.308
GCST90027511	rs6919931	7.2114e-06	6	50445123	A	G	0.133549	0.185259	0.0412847	POLYISOPRENSYN.PWY..polyisoprenoid.biosynthesis..E..coli.	7738	0.00259551	20.1311
GCST90027511	rs12670364	7.45725e-06	7	8328880	T	C	0.0853551	-0.223462	0.0498778	POLYISOPRENSYN.PWY..polyisoprenoid.biosynthesis..E..coli.	7738	0.00258727	20.067
GCST90027511	rs12156527	3.0297e-06	9	3062685	G	A	0.071851	0.258842	0.0554408	POLYISOPRENSYN.PWY..polyisoprenoid.biosynthesis..E..coli.	7738	0.00280905	21.792
GCST90027511	rs12761356	6.17114e-06	10	14274740	C	T	0.454407	-0.123341	0.0272852	POLYISOPRENSYN.PWY..polyisoprenoid.biosynthesis..E..coli.	7738	0.00263383	20.4291
GCST90027511	rs4936253	7.53821e-06	11	134696042	A	G	0.376581	-0.135675	0.0302988	POLYISOPRENSYN.PWY..polyisoprenoid.biosynthesis..E..coli.	7738	0.00258461	20.0464
GCST90027512	rs73648437	1.66061e-06	9	13955659	C	T	0.0744602	0.171367	0.0357695	PPGPPMET.PWY..ppGpp.biosynthesis	7738	0.00295742	22.9465
GCST90027512	rs71505230	2.73161e-06	9	136698656	A	G	0.0503279	0.201853	0.0430388	PPGPPMET.PWY..ppGpp.biosynthesis	7738	0.00283459	21.9907
GCST90027512	rs7096411	6.72625e-06	10	133860668	A	G	0.424831	-0.0857703	0.0190509	PPGPPMET.PWY..ppGpp.biosynthesis	7738	0.00261264	20.2643
GCST90027512	rs10767786	5.88481e-06	11	29107555	T	C	0.388995	0.0852294	0.0188124	PPGPPMET.PWY..ppGpp.biosynthesis	7738	0.00264552	20.52
GCST90027512	rs10783794	3.70938e-06	12	56987179	G	A	0.386545	0.088903	0.0192138	PPGPPMET.PWY..ppGpp.biosynthesis	7738	0.00275916	21.4039
GCST90027512	rs4767337	4.50525e-06	12	116041090	C	A	0.188831	-0.108238	0.0235988	PPGPPMET.PWY..ppGpp.biosynthesis	7738	0.00271128	21.0315
GCST90027512	rs2098065	4.32294e-06	17	2630997	A	G	0.527631	0.0937673	0.0204054	PPGPPMET.PWY..ppGpp.biosynthesis	7738	0.00272145	21.1106
GCST90027512	rs60898162	6.99811e-06	17	70704730	A	G	0.332184	0.090114	0.0200532	PPGPPMET.PWY..ppGpp.biosynthesis	7738	0.00260289	20.1885
GCST90027512	rs8098406	8.23502e-06	18	73775523	A	G	0.475509	0.0833677	0.0186966	PPGPPMET.PWY..ppGpp.biosynthesis	7738	0.00256288	19.8774
GCST90027512	rs10404465	3.13615e-06	19	45843609	A	T	0.241021	0.100853	0.0216345	PPGPPMET.PWY..ppGpp.biosynthesis	7738	0.00280054	21.7258
GCST90027512	rs743920	7.5948e-06	22	29621128	G	C	0.128345	-0.139891	0.0312514	PPGPPMET.PWY..ppGpp.biosynthesis	7738	0.00258277	20.0321
GCST90027513	rs857044	7.01345e-06	1	57302085	A	T	0.282083	0.0822036	0.0182948	PRPP.PWY..superpathway.of.histidine..purine..and.pyrimidine.biosynthesis	7738	0.00260236	20.1843
GCST90027513	rs61733531	6.22171e-06	3	36176541	T	C	0.171229	0.100089	0.0221499	PRPP.PWY..superpathway.of.histidine..purine..and.pyrimidine.biosynthesis	7738	0.00263182	20.4135
GCST90027513	rs60152513	4.58105e-06	3	127459715	A	G	0.0814397	-0.140131	0.0305756	PRPP.PWY..superpathway.of.histidine..purine..and.pyrimidine.biosynthesis	7738	0.00270717	20.9995
GCST90027513	rs13080908	1.74186e-06	3	154094886	G	A	0.165509	0.105164	0.0219949	PRPP.PWY..superpathway.of.histidine..purine..and.pyrimidine.biosynthesis	7738	0.00294563	22.8547
GCST90027513	rs12549221	9.05537e-06	8	119568956	C	T	0.787149	0.0961229	0.0216562	PRPP.PWY..superpathway.of.histidine..purine..and.pyrimidine.biosynthesis	7738	0.00253954	19.6959
GCST90027513	rs12359494	9.79046e-06	10	81790236	T	C	0.559445	0.0720598	0.0162967	PRPP.PWY..superpathway.of.histidine..purine..and.pyrimidine.biosynthesis	7738	0.00252037	19.5468
GCST90027513	rs73314327	4.44571e-06	10	93813267	C	T	0.269055	0.0842558	0.0183589	PRPP.PWY..superpathway.of.histidine..purine..and.pyrimidine.biosynthesis	7738	0.00271455	21.0569
GCST90027513	rs1526953	5.1697e-06	12	79695928	C	A	0.0584859	0.15864	0.0348064	PRPP.PWY..superpathway.of.histidine..purine..and.pyrimidine.biosynthesis	7738	0.0026774	20.768
GCST90027513	rs72686468	2.07493e-06	14	22614034	G	A	0.069932	0.152768	0.0321889	PRPP.PWY..superpathway.of.histidine..purine..and.pyrimidine.biosynthesis	7738	0.00290243	22.5186
GCST90027513	rs2923143	2.86003e-07	16	57758163	A	G	0.263102	-0.0973735	0.0189722	PRPP.PWY..superpathway.of.histidine..purine..and.pyrimidine.biosynthesis	7738	0.00339269	26.3352
GCST90027513	rs4889160	4.83652e-06	16	80573300	A	G	0.228647	0.0891387	0.0194977	PRPP.PWY..superpathway.of.histidine..purine..and.pyrimidine.biosynthesis	7738	0.0026938	20.8956
GCST90027513	rs2406211	4.5811e-06	18	74348969	C	T	0.416967	-0.0760629	0.0165964	PRPP.PWY..superpathway.of.histidine..purine..and.pyrimidine.biosynthesis	7738	0.00270716	20.9995
GCST90027513	rs111364229	7.12585e-06	19	363382	C	G	0.0892174	-0.136952	0.0305024	PRPP.PWY..superpathway.of.histidine..purine..and.pyrimidine.biosynthesis	7738	0.00259845	20.1539
GCST90027513	rs237483	9.66043e-06	20	47974014	A	C	0.572926	0.072289	0.0163378	PRPP.PWY..superpathway.of.histidine..purine..and.pyrimidine.biosynthesis	7738	0.00252365	19.5724
GCST90027514	rs2640045	1.83358e-06	1	95200211	T	C	0.448329	0.104422	0.021887	PWY0.1061..superpathway.of.L.alanine.biosynthesis	7738	0.00293296	22.7561
GCST90027514	rs57070266	8.68039e-06	2	11225028	C	T	0.0895804	-0.167376	0.0376323	PWY0.1061..superpathway.of.L.alanine.biosynthesis	7738	0.00254993	19.7767
GCST90027514	rs2197911	3.31052e-06	3	16753607	A	G	0.863153	-0.135967	0.0292369	PWY0.1061..superpathway.of.L.alanine.biosynthesis	7738	0.0027872	21.622
GCST90027514	rs76726314	3.99345e-06	3	83823627	A	G	0.0531755	0.206201	0.0447123	PWY0.1061..superpathway.of.L.alanine.biosynthesis	7738	0.00274098	21.2625
GCST90027514	rs2636908	4.8983e-07	3	193676416	C	T	0.0721462	0.224474	0.0446249	PWY0.1061..superpathway.of.L.alanine.biosynthesis	7738	0.00325937	25.2969
GCST90027514	rs4580784	3.7495e-06	5	27680835	A	G	0.0617492	-0.210802	0.0455807	PWY0.1061..superpathway.of.L.alanine.biosynthesis	7738	0.00275651	21.3833
GCST90027514	rs62385620	1.59347e-06	5	167763951	A	T	0.111596	0.163648	0.0340993	PWY0.1061..superpathway.of.L.alanine.biosynthesis	7738	0.00296762	23.0258
GCST90027514	rs7840028	3.0224e-06	8	67957130	T	C	0.0810718	0.175219	0.0375257	PWY0.1061..superpathway.of.L.alanine.biosynthesis	7738	0.00280964	21.7967
GCST90027514	rs17777155	3.62924e-06	9	18201242	G	A	0.115793	-0.150878	0.0325761	PWY0.1061..superpathway.of.L.alanine.biosynthesis	7738	0.00276454	21.4458
GCST90027514	rs7947704	7.16773e-06	11	119412210	T	C	0.0953912	0.156566	0.0348804	PWY0.1061..superpathway.of.L.alanine.biosynthesis	7738	0.002597	20.1427
GCST90027515	rs71420343	4.21994e-06	2	59988924	C	T	0.164126	0.138554	0.0301188	PWY0.1241..ADP.L.glycero..beta..D.manno.heptose.biosynthesis	7738	0.00272739	21.1568
GCST90027515	rs13007128	6.62602e-06	2	66651276	T	C	0.443255	0.106983	0.0237458	PWY0.1241..ADP.L.glycero..beta..D.manno.heptose.biosynthesis	7738	0.00261633	20.293
GCST90027515	rs4629160	7.85889e-06	2	116060217	G	A	0.778644	0.117549	0.0263033	PWY0.1241..ADP.L.glycero..beta..D.manno.heptose.biosynthesis	7738	0.00257437	19.9667
GCST90027515	rs12633789	3.7834e-06	3	16390078	A	G	0.102012	0.171793	0.037161	PWY0.1241..ADP.L.glycero..beta..D.manno.heptose.biosynthesis	7738	0.00275429	21.366
GCST90027515	rs10866668	5.42256e-06	5	173206371	G	C	0.476055	0.102054	0.0224407	PWY0.1241..ADP.L.glycero..beta..D.manno.heptose.biosynthesis	7738	0.00266565	20.6766
GCST90027515	rs3923652	4.60145e-06	7	155148917	C	A	0.103319	-0.163821	0.0357516	PWY0.1241..ADP.L.glycero..beta..D.manno.heptose.biosynthesis	7738	0.00270607	20.991
GCST90027515	rs6581517	9.1264e-06	12	64394752	T	A	0.36771	0.103616	0.0233533	PWY0.1241..ADP.L.glycero..beta..D.manno.heptose.biosynthesis	7738	0.00253762	19.681
GCST90027515	rs1444625	9.9163e-07	13	43851788	G	C	0.130907	-0.161047	0.0329118	PWY0.1241..ADP.L.glycero..beta..D.manno.heptose.biosynthesis	7738	0.00308483	23.9381
GCST90027515	rs17175056	4.39371e-06	13	94779284	G	A	0.122605	0.152298	0.0331672	PWY0.1241..ADP.L.glycero..beta..D.manno.heptose.biosynthesis	7738	0.00271745	21.0795
GCST90027515	rs9923601	9.19584e-06	16	79345648	A	G	0.0630599	0.200457	0.045196	PWY0.1241..ADP.L.glycero..beta..D.manno.heptose.biosynthesis	7738	0.00253576	19.6665
GCST90027516	rs11588833	9.71395e-06	1	171774483	G	A	0.0865587	-0.131667	0.0297656	PWY0.1261..anhydromuropeptides.recycling	7738	0.00252229	19.5618
GCST90027516	rs7544236	2.45954e-06	1	199108406	C	T	0.360295	0.0825818	0.0175279	PWY0.1261..anhydromuropeptides.recycling	7738	0.00286047	22.1921
GCST90027516	rs11707688	9.35112e-06	3	64399587	T	C	0.157658	-0.109234	0.0246485	PWY0.1261..anhydromuropeptides.recycling	7738	0.00253165	19.6345
GCST90027516	rs59853081	8.5312e-06	4	168417011	T	C	0.280601	-0.0841117	0.0188956	PWY0.1261..anhydromuropeptides.recycling	7738	0.00255419	19.8098
GCST90027516	rs10504039	7.24967e-06	8	40937651	C	T	0.15413	-0.101677	0.0226642	PWY0.1261..anhydromuropeptides.recycling	7738	0.00259421	20.121
GCST90027516	rs4501561	6.62688e-06	8	132168988	C	T	0.840069	0.105819	0.0234874	PWY0.1261..anhydromuropeptides.recycling	7738	0.0026163	20.2928
GCST90027516	rs7964114	3.01447e-06	12	118532402	C	T	0.240609	0.0920566	0.0197131	PWY0.1261..anhydromuropeptides.recycling	7738	0.00281029	21.8017
GCST90027516	rs7228238	7.15332e-07	18	2641314	T	C	0.416673	-0.0837211	0.0168889	PWY0.1261..anhydromuropeptides.recycling	7738	0.00316562	24.567
GCST90027517	rs9286959	1.59828e-06	1	29840322	A	T	0.438789	0.0807536	0.0168288	PWY0.1296..purine.ribonucleosides.degradation	7738	0.00296687	23.02
GCST90027517	rs6669249	4.65758e-06	1	95531373	C	A	0.756591	-0.0853442	0.0186355	PWY0.1296..purine.ribonucleosides.degradation	7738	0.00270309	20.9678
GCST90027517	rs416270	4.74789e-06	3	148351156	T	G	0.265633	-0.0856028	0.0187084	PWY0.1296..purine.ribonucleosides.degradation	7738	0.00269836	20.931
GCST90027517	rs7699343	9.33899e-06	4	55710544	T	C	0.173113	0.0948032	0.0213909	PWY0.1296..purine.ribonucleosides.degradation	7738	0.00253196	19.637
GCST90027517	rs1468579	1.57458e-06	7	157536971	T	C	0.256093	-0.0929607	0.0193606	PWY0.1296..purine.ribonucleosides.degradation	7738	0.00297056	23.0487
GCST90027517	rs76985731	8.76703e-07	13	27815189	C	T	0.0534186	0.180318	0.0366688	PWY0.1296..purine.ribonucleosides.degradation	7738	0.0031153	24.1753
GCST90027517	rs12915465	2.27852e-06	15	55603302	C	T	0.0932693	0.132221	0.0279715	PWY0.1296..purine.ribonucleosides.degradation	7738	0.00287933	22.3388
GCST90027517	rs2425056	9.93783e-06	20	33909245	A	G	0.344212	-0.0745895	0.0168811	PWY0.1296..purine.ribonucleosides.degradation	7738	0.0025167	19.5183
GCST90027518	rs7608101	5.23758e-06	2	78383288	C	T	0.283873	0.0836171	0.0183571	PWY0.1297..superpathway.of.purine.deoxyribonucleosides.degradation	7738	0.00267419	20.743
GCST90027518	rs17639960	2.13807e-06	2	193447212	C	T	0.156483	-0.109664	0.0231362	PWY0.1297..superpathway.of.purine.deoxyribonucleosides.degradation	7738	0.00289503	22.461
GCST90027518	rs7349706	4.30606e-06	4	41663002	C	A	0.345869	0.0810335	0.0176312	PWY0.1297..superpathway.of.purine.deoxyribonucleosides.degradation	7738	0.00272241	21.1181
GCST90027518	rs2914928	4.31704e-06	5	97048466	C	T	0.307512	-0.0816632	0.0177702	PWY0.1297..superpathway.of.purine.deoxyribonucleosides.degradation	7738	0.00272179	21.1132
GCST90027518	rs35108480	9.51119e-06	5	174248861	C	G	0.297202	0.0804747	0.0181741	PWY0.1297..superpathway.of.purine.deoxyribonucleosides.degradation	7738	0.00252748	19.6021
GCST90027518	rs12700304	3.28354e-06	7	21840496	T	G	0.250107	0.0872428	0.0187529	PWY0.1297..superpathway.of.purine.deoxyribonucleosides.degradation	7738	0.00278921	21.6377
GCST90027518	rs9527167	1.37947e-06	13	31657667	G	A	0.17668	0.110794	0.0229484	PWY0.1297..superpathway.of.purine.deoxyribonucleosides.degradation	7738	0.00300324	23.3031
GCST90027518	rs11543947	3.33392e-07	14	23504021	A	G	0.069182	-0.173247	0.0339465	PWY0.1297..superpathway.of.purine.deoxyribonucleosides.degradation	7738	0.00335468	26.0392
GCST90027518	rs111171	8.20026e-07	16	20959390	G	A	0.729093	-0.0924102	0.0187424	PWY0.1297..superpathway.of.purine.deoxyribonucleosides.degradation	7738	0.00313183	24.3039
GCST90027518	rs1009644	6.95846e-06	19	45560373	C	T	0.591879	-0.0744787	0.0165694	PWY0.1297..superpathway.of.purine.deoxyribonucleosides.degradation	7738	0.00260429	20.1994
GCST90027519	rs62248586	3.90928e-06	3	11849975	T	G	0.375075	-0.0795788	0.0172392	PWY0.1298..superpathway.of.pyrimidine.deoxyribonucleosides.degradation	7738	0.00274623	21.3033
GCST90027519	rs2309464	7.5821e-06	4	182241408	G	T	0.24989	0.0854547	0.019089	PWY0.1298..superpathway.of.pyrimidine.deoxyribonucleosides.degradation	7738	0.00258319	20.0353
GCST90027519	rs257077	4.6917e-06	5	5833993	T	G	0.82837	-0.101168	0.0220981	PWY0.1298..superpathway.of.pyrimidine.deoxyribonucleosides.degradation	7738	0.00270129	20.9538
GCST90027519	rs11957688	6.20474e-06	5	22835892	C	T	0.060138	0.15521	0.0343438	PWY0.1298..superpathway.of.pyrimidine.deoxyribonucleosides.degradation	7738	0.00263249	20.4187
GCST90027519	rs997227	4.7369e-06	6	80340670	A	C	0.412248	-0.077565	0.01695	PWY0.1298..superpathway.of.pyrimidine.deoxyribonucleosides.degradation	7738	0.00269893	20.9354
GCST90027519	rs6944623	4.60103e-06	7	33219861	C	G	0.844165	0.10404	0.0227051	PWY0.1298..superpathway.of.pyrimidine.deoxyribonucleosides.degradation	7738	0.0027061	20.9912
GCST90027519	rs1467160	6.16361e-06	8	66299726	G	T	0.459531	-0.0751674	0.0166274	PWY0.1298..superpathway.of.pyrimidine.deoxyribonucleosides.degradation	7738	0.00263413	20.4314
GCST90027519	rs56332785	6.21765e-06	8	67115186	T	C	0.320611	0.0801429	0.0177352	PWY0.1298..superpathway.of.pyrimidine.deoxyribonucleosides.degradation	7738	0.00263198	20.4147
GCST90027519	rs7859597	4.6906e-06	9	15075185	G	A	0.257566	0.0846329	0.0184862	PWY0.1298..superpathway.of.pyrimidine.deoxyribonucleosides.degradation	7738	0.00270135	20.9542
GCST90027519	rs79103551	4.65804e-06	9	73406240	T	C	0.0647766	0.152765	0.0333575	PWY0.1298..superpathway.of.pyrimidine.deoxyribonucleosides.degradation	7738	0.00270306	20.9676
GCST90027519	rs77470149	2.67255e-06	9	93365000	A	G	0.0523097	0.171368	0.0365039	PWY0.1298..superpathway.of.pyrimidine.deoxyribonucleosides.degradation	7738	0.00283998	22.0327
GCST90027519	rs17185203	6.79892e-06	12	68821543	A	C	0.277257	-0.0819107	0.0182028	PWY0.1298..superpathway.of.pyrimidine.deoxyribonucleosides.degradation	7738	0.00261	20.2438
GCST90027519	rs7138789	7.00926e-06	12	97790219	A	G	0.113296	0.119569	0.0266099	PWY0.1298..superpathway.of.pyrimidine.deoxyribonucleosides.degradation	7738	0.0026025	20.1855
GCST90027519	rs73169038	5.03503e-06	13	31655813	G	A	0.0739753	-0.141377	0.0309812	PWY0.1298..superpathway.of.pyrimidine.deoxyribonucleosides.degradation	7738	0.0026839	20.8185
GCST90027519	rs3785328	3.09922e-07	16	57677789	G	A	0.0679896	-0.16513	0.0322689	PWY0.1298..superpathway.of.pyrimidine.deoxyribonucleosides.degradation	7738	0.00337278	26.1801
GCST90027520	rs12472695	3.2313e-06	2	65804266	T	C	0.299909	0.149611	0.032136	PWY0.1338..polymyxin.resistance	7738	0.00279317	21.6685
GCST90027520	rs3106302	5.82976e-06	2	231840110	T	C	0.617457	0.162574	0.0358688	PWY0.1338..polymyxin.resistance	7738	0.00264783	20.538
GCST90027520	rs13140831	9.54458e-06	4	44580804	A	G	0.548186	0.139782	0.0315732	PWY0.1338..polymyxin.resistance	7738	0.00252661	19.5954
GCST90027520	rs12718724	6.41557e-06	7	52995901	T	C	0.119583	-0.202477	0.0448731	PWY0.1338..polymyxin.resistance	7738	0.00262427	20.3548
GCST90027520	rs884587	8.83737e-06	10	112374302	T	C	0.343527	0.143447	0.0322801	PWY0.1338..polymyxin.resistance	7738	0.00254553	19.7425
GCST90027520	rs7478946	5.68823e-06	11	12002139	T	C	0.612149	-0.143621	0.0316509	PWY0.1338..polymyxin.resistance	7738	0.00265388	20.585
GCST90027520	rs4942275	5.93646e-08	13	44665868	T	C	0.141655	0.224867	0.041483	PWY0.1338..polymyxin.resistance	7738	0.003783	29.3764
GCST90027520	rs76296650	1.31768e-07	16	83333772	G	A	0.123104	-0.241937	0.045853	PWY0.1338..polymyxin.resistance	7738	0.00358494	27.8329
GCST90027520	rs7225041	3.03832e-06	17	505227	C	G	0.317453	-0.154749	0.0331496	PWY0.1338..polymyxin.resistance	7738	0.00280835	21.7866
GCST90027520	rs135184	6.97381e-06	22	34492709	T	A	0.788217	0.177769	0.0395527	PWY0.1338..polymyxin.resistance	7738	0.00260375	20.1952
GCST90027521	rs62174134	2.66008e-06	2	130195963	T	C	0.209295	-0.156658	0.0333638	PWY0.1415..superpathway.of.heme.biosynthesis.from.uroporphyrinogen.III	7738	0.00284113	22.0416
GCST90027521	rs2636908	2.99373e-06	3	193676416	C	T	0.0737234	0.277949	0.0595021	PWY0.1415..superpathway.of.heme.biosynthesis.from.uroporphyrinogen.III	7738	0.00281199	21.8149
GCST90027521	rs6451170	4.26036e-06	5	34816722	A	G	0.550576	0.125289	0.027247	PWY0.1415..superpathway.of.heme.biosynthesis.from.uroporphyrinogen.III	7738	0.00272504	21.1385
GCST90027521	rs17698956	4.16023e-06	8	23396084	G	A	0.148196	-0.175101	0.038039	PWY0.1415..superpathway.of.heme.biosynthesis.from.uroporphyrinogen.III	7738	0.0027309	21.1841
GCST90027521	rs1051765	3.20215e-06	10	11376999	G	A	0.101125	-0.208775	0.0448265	PWY0.1415..superpathway.of.heme.biosynthesis.from.uroporphyrinogen.III	7738	0.0027954	21.6858
GCST90027521	rs7111124	6.79851e-06	11	130486410	A	T	0.558852	-0.119194	0.0264881	PWY0.1415..superpathway.of.heme.biosynthesis.from.uroporphyrinogen.III	7738	0.00261001	20.2439
GCST90027521	rs942033	2.5839e-06	13	112606790	T	C	0.591911	0.130758	0.0278127	PWY0.1415..superpathway.of.heme.biosynthesis.from.uroporphyrinogen.III	7738	0.0028483	22.0974
GCST90027521	rs4238492	1.40031e-06	15	28041904	G	A	0.546024	0.128463	0.0266247	PWY0.1415..superpathway.of.heme.biosynthesis.from.uroporphyrinogen.III	7738	0.00299954	23.2742
GCST90027521	rs9619066	1.48577e-07	22	17807116	T	C	0.124649	-0.223827	0.0425987	PWY0.1415..superpathway.of.heme.biosynthesis.from.uroporphyrinogen.III	7738	0.00355514	27.6007
GCST90027522	rs74678487	4.22563e-07	1	158862827	A	C	0.207004	-0.126224	0.0249529	PWY0.1479..tRNA.processing	7738	0.00329596	25.5818
GCST90027522	rs1635513	7.81406e-06	1	242070247	C	A	0.756081	-0.0905622	0.020259	PWY0.1479..tRNA.processing	7738	0.00257578	19.9777
GCST90027522	rs1851324	2.26392e-06	2	217248951	A	G	0.0702002	-0.161975	0.0342564	PWY0.1479..tRNA.processing	7738	0.00288092	22.3512
GCST90027522	rs17604176	2.21878e-06	4	137169974	C	T	0.517267	0.0825736	0.0174486	PWY0.1479..tRNA.processing	7738	0.00288589	22.3898
GCST90027522	rs10253848	6.56516e-06	7	154699368	T	C	0.200092	-0.0990509	0.0219756	PWY0.1479..tRNA.processing	7738	0.0026186	20.3107
GCST90027522	rs2806453	6.00737e-06	10	134942319	T	C	0.0552986	-0.188753	0.0417029	PWY0.1479..tRNA.processing	7738	0.00264044	20.4806
GCST90027522	rs1553705	8.24949e-06	13	108492897	G	A	0.200628	-0.0993456	0.0222818	PWY0.1479..tRNA.processing	7738	0.00256245	19.874
GCST90027522	rs882051	1.2848e-06	15	100272454	T	C	0.0806239	-0.168605	0.0348207	PWY0.1479..tRNA.processing	7738	0.00302081	23.4398
GCST90027522	rs11076031	9.89578e-06	16	54365492	G	A	0.710524	0.0847081	0.0191672	PWY0.1479..tRNA.processing	7738	0.00251774	19.5264
GCST90027522	rs9972917	7.28741e-06	17	34418571	A	C	0.138195	0.112943	0.0251817	PWY0.1479..tRNA.processing	7738	0.00259293	20.1111
GCST90027522	rs651761	4.91574e-06	18	60603484	G	A	0.606234	-0.0822431	0.0180028	PWY0.1479..tRNA.processing	7738	0.0026898	20.8644
GCST90027523	rs2884357	9.1135e-06	2	11218523	T	C	0.541334	0.124817	0.0281297	PWY0.1533..methylphosphonate.degradation.I	7738	0.00253797	19.6837
GCST90027523	rs10433369	8.51653e-06	3	105180455	A	T	0.216065	-0.152536	0.0342642	PWY0.1533..methylphosphonate.degradation.I	7738	0.00255462	19.8131
GCST90027523	rs12719662	7.89953e-06	7	154989503	C	A	0.276985	-0.138676	0.0310384	PWY0.1533..methylphosphonate.degradation.I	7738	0.0025731	19.9569
GCST90027523	rs61861701	5.98021e-07	10	112365004	G	A	0.250813	0.167195	0.0334935	PWY0.1533..methylphosphonate.degradation.I	7738	0.00320995	24.9122
GCST90027523	rs12921798	1.67113e-06	16	62405413	A	G	0.062306	0.284	0.0592952	PWY0.1533..methylphosphonate.degradation.I	7738	0.00295586	22.9343
GCST90027523	rs6009311	8.20701e-06	22	50118723	A	C	0.122084	0.194241	0.0435545	PWY0.1533..methylphosphonate.degradation.I	7738	0.00256372	19.8839
GCST90027524	rs2582975	5.56639e-06	2	104582286	A	T	0.0858736	0.13136	0.0289197	PWY0.1586..peptidoglycan.maturation..meso.diaminopimelate.containing.	7738	0.00265921	20.6265
GCST90027524	rs72744985	8.93784e-06	5	17865591	C	G	0.211681	-0.0876611	0.0197373	PWY0.1586..peptidoglycan.maturation..meso.diaminopimelate.containing.	7738	0.00254275	19.7209
GCST90027524	rs295654	9.33679e-06	5	58107171	T	C	0.552585	0.0725749	0.0163752	PWY0.1586..peptidoglycan.maturation..meso.diaminopimelate.containing.	7738	0.00253202	19.6374
GCST90027524	rs6870833	8.33494e-06	5	170268182	G	A	0.944468	0.164484	0.0369097	PWY0.1586..peptidoglycan.maturation..meso.diaminopimelate.containing.	7738	0.00255991	19.8543
GCST90027524	rs11752725	4.21864e-06	6	152797076	A	G	0.220828	-0.0899095	0.0195442	PWY0.1586..peptidoglycan.maturation..meso.diaminopimelate.containing.	7738	0.00272746	21.1574
GCST90027524	rs1407463	4.17386e-06	9	8031935	A	G	0.243409	0.0864995	0.0187939	PWY0.1586..peptidoglycan.maturation..meso.diaminopimelate.containing.	7738	0.00273009	21.1778
GCST90027524	rs73647057	5.78969e-06	9	71619571	C	T	0.0596017	0.156754	0.0345735	PWY0.1586..peptidoglycan.maturation..meso.diaminopimelate.containing.	7738	0.00264953	20.5512
GCST90027524	rs74574052	6.32928e-08	13	72180959	A	G	0.0762527	0.170934	0.0316003	PWY0.1586..peptidoglycan.maturation..meso.diaminopimelate.containing.	7738	0.00376708	29.2523
GCST90027524	rs80161029	5.0174e-06	19	14568122	G	A	0.184043	0.0988357	0.0216552	PWY0.1586..peptidoglycan.maturation..meso.diaminopimelate.containing.	7738	0.00268476	20.8252
GCST90027525	rs17365730	8.16603e-07	1	163793913	C	T	0.0926492	-0.157374	0.0319129	PWY0.162..superpathway.of.pyrimidine.ribonucleotides.de.novo.biosynthesis	7738	0.00313286	24.312
GCST90027525	rs12408719	2.61703e-06	1	180895371	T	C	0.0764169	-0.144912	0.0308402	PWY0.162..superpathway.of.pyrimidine.ribonucleotides.de.novo.biosynthesis	7738	0.00284516	22.073
GCST90027525	rs9876083	2.07361e-06	3	63171044	G	A	0.301164	0.0831467	0.0175189	PWY0.162..superpathway.of.pyrimidine.ribonucleotides.de.novo.biosynthesis	7738	0.00290259	22.5198
GCST90027525	rs9460615	2.76731e-06	6	21282291	T	C	0.0617234	0.162344	0.0346343	PWY0.162..superpathway.of.pyrimidine.ribonucleotides.de.novo.biosynthesis	7738	0.00283139	21.9658
GCST90027525	rs12199072	5.91902e-06	6	39977989	A	T	0.0531609	-0.173948	0.0384053	PWY0.162..superpathway.of.pyrimidine.ribonucleotides.de.novo.biosynthesis	7738	0.00264409	20.5089
GCST90027525	rs2325098	5.60891e-07	6	88901935	T	C	0.422317	-0.0813327	0.0162528	PWY0.162..superpathway.of.pyrimidine.ribonucleotides.de.novo.biosynthesis	7738	0.00322582	25.0357
GCST90027525	rs706948	6.3934e-06	6	117578073	G	T	0.170836	0.0988291	0.021899	PWY0.162..superpathway.of.pyrimidine.ribonucleotides.de.novo.biosynthesis	7738	0.00262512	20.3614
GCST90027525	rs73120083	7.28869e-06	7	51406354	G	A	0.0609189	-0.160197	0.0357177	PWY0.162..superpathway.of.pyrimidine.ribonucleotides.de.novo.biosynthesis	7738	0.00259289	20.1107
GCST90027525	rs34070159	1.98102e-06	7	148308940	T	C	0.140701	-0.116597	0.0245192	PWY0.162..superpathway.of.pyrimidine.ribonucleotides.de.novo.biosynthesis	7738	0.00291386	22.6075
GCST90027525	rs7812884	5.83175e-06	8	3581929	A	G	0.0802829	0.134223	0.0296141	PWY0.162..superpathway.of.pyrimidine.ribonucleotides.de.novo.biosynthesis	7738	0.00264775	20.5373
GCST90027525	rs79249788	3.71337e-06	9	121020678	C	T	0.0743671	-0.1511	0.0326575	PWY0.162..superpathway.of.pyrimidine.ribonucleotides.de.novo.biosynthesis	7738	0.0027589	21.4019
GCST90027525	rs883271	3.98785e-06	9	132080837	G	A	0.306345	0.0807466	0.0175079	PWY0.162..superpathway.of.pyrimidine.ribonucleotides.de.novo.biosynthesis	7738	0.00274132	21.2652
GCST90027526	rs59244529	6.15048e-06	1	86572316	T	C	0.151476	0.104891	0.0232	PWY0.781..aspartate.superpathway	7738	0.00263465	20.4355
GCST90027526	rs4845710	6.35341e-06	1	155033014	A	G	0.0537267	0.16966	0.037583	PWY0.781..aspartate.superpathway	7738	0.00262667	20.3734
GCST90027526	rs10930969	5.98703e-06	2	182327957	A	G	0.193414	-0.0948247	0.0209472	PWY0.781..aspartate.superpathway	7738	0.00264128	20.487
GCST90027526	rs36057901	9.48457e-06	3	12607208	A	G	0.0551178	-0.159157	0.0359385	PWY0.781..aspartate.superpathway	7738	0.00252816	19.6075
GCST90027526	rs2523969	9.65458e-06	6	29938777	T	A	0.136108	0.105806	0.0239121	PWY0.781..aspartate.superpathway	7738	0.0025238	19.5735
GCST90027526	rs1266788	1.4272e-06	6	52345613	A	G	0.615349	0.0807865	0.0167566	PWY0.781..aspartate.superpathway	7738	0.00299484	23.2376
GCST90027526	rs10953974	3.60925e-06	7	122872010	T	G	0.12518	-0.113712	0.0245455	PWY0.781..aspartate.superpathway	7738	0.0027659	21.4564
GCST90027526	rs77354939	3.24753e-06	9	36032315	T	C	0.0665235	0.163124	0.0350464	PWY0.781..aspartate.superpathway	7738	0.00279193	21.6589
GCST90027526	rs35751200	8.67475e-07	11	133725481	G	A	0.0586888	0.174336	0.0354376	PWY0.781..aspartate.superpathway	7738	0.00311791	24.1956
GCST90027526	rs61945524	3.43149e-06	13	34300469	T	C	0.30013	-0.0852612	0.0183628	PWY0.781..aspartate.superpathway	7738	0.00277835	21.5532
GCST90027526	rs4802635	6.70991e-06	19	50401320	G	A	0.551957	0.0738678	0.0164053	PWY0.781..aspartate.superpathway	7738	0.00261324	20.269
GCST90027527	rs79328165	8.11284e-06	2	153926901	C	T	0.0575442	-0.160656	0.0360039	PWY0.845..superpathway.of.pyridoxal.5..phosphate.biosynthesis.and.salvage	7738	0.00256655	19.9059
GCST90027527	rs4857976	1.31786e-06	3	21106756	G	A	0.878392	0.132735	0.0274414	PWY0.845..superpathway.of.pyridoxal.5..phosphate.biosynthesis.and.salvage	7738	0.00301453	23.3909
GCST90027527	rs9842222	5.36032e-06	3	146368187	T	C	0.232721	0.0874308	0.0192148	PWY0.845..superpathway.of.pyridoxal.5..phosphate.biosynthesis.and.salvage	7738	0.00266849	20.6987
GCST90027527	rs12508123	8.53953e-07	4	180320695	T	C	0.226339	0.0969126	0.0196872	PWY0.845..superpathway.of.pyridoxal.5..phosphate.biosynthesis.and.salvage	7738	0.0031218	24.2259
GCST90027527	rs1980434	5.56672e-06	6	22106050	G	A	0.072802	0.215529	0.0474503	PWY0.845..superpathway.of.pyridoxal.5..phosphate.biosynthesis.and.salvage	7738	0.00265919	20.6264
GCST90027527	rs4720493	9.93783e-06	7	747977	A	G	0.133009	-0.106574	0.0241198	PWY0.845..superpathway.of.pyridoxal.5..phosphate.biosynthesis.and.salvage	7738	0.0025167	19.5183
GCST90027527	rs10096075	8.96643e-06	8	62681569	C	G	0.361804	0.0755231	0.017007	PWY0.845..superpathway.of.pyridoxal.5..phosphate.biosynthesis.and.salvage	7738	0.00254197	19.7148
GCST90027527	rs7102851	6.35247e-07	11	116269470	C	T	0.271372	-0.0927676	0.0186274	PWY0.845..superpathway.of.pyridoxal.5..phosphate.biosynthesis.and.salvage	7738	0.00319501	24.7958
GCST90027527	rs2039970	2.97465e-06	13	60910291	T	C	0.633971	0.0794238	0.0169979	PWY0.845..superpathway.of.pyridoxal.5..phosphate.biosynthesis.and.salvage	7738	0.00281357	21.8272
GCST90027527	rs17699454	3.505e-06	14	49342239	C	A	0.685024	0.0827054	0.0178292	PWY0.845..superpathway.of.pyridoxal.5..phosphate.biosynthesis.and.salvage	7738	0.00277313	21.5126
GCST90027527	rs11859534	8.41976e-06	16	24014087	A	G	0.0716874	0.153904	0.0345524	PWY0.845..superpathway.of.pyridoxal.5..phosphate.biosynthesis.and.salvage	7738	0.00255743	19.835
GCST90027527	rs7186220	7.88722e-06	16	54053795	A	G	0.191862	0.0932665	0.0208733	PWY0.845..superpathway.of.pyridoxal.5..phosphate.biosynthesis.and.salvage	7738	0.00257349	19.9599
GCST90027527	rs80049853	3.91722e-06	16	90007889	A	G	0.0720914	0.144856	0.031383	PWY0.845..superpathway.of.pyridoxal.5..phosphate.biosynthesis.and.salvage	7738	0.00274573	21.2994
GCST90027527	rs4797215	8.32259e-06	18	5593496	A	G	0.0941791	0.124319	0.0278948	PWY0.845..superpathway.of.pyridoxal.5..phosphate.biosynthesis.and.salvage	7738	0.00256028	19.8572
GCST90027527	rs2703175	2.41528e-06	18	39049087	G	A	0.870736	0.114277	0.0242361	PWY0.845..superpathway.of.pyridoxal.5..phosphate.biosynthesis.and.salvage	7738	0.00286495	22.2269
GCST90027527	rs28493178	8.63964e-06	18	66083958	T	A	0.14811	0.104735	0.023543	PWY0.845..superpathway.of.pyridoxal.5..phosphate.biosynthesis.and.salvage	7738	0.00255109	19.7857
GCST90027527	rs384592	5.11895e-06	19	23458920	G	A	0.13778	0.118355	0.0259559	PWY0.845..superpathway.of.pyridoxal.5..phosphate.biosynthesis.and.salvage	7738	0.00267983	20.7869
GCST90027527	rs73196427	9.82523e-06	21	19738806	T	C	0.125452	-0.11369	0.0257159	PWY0.845..superpathway.of.pyridoxal.5..phosphate.biosynthesis.and.salvage	7738	0.0025195	19.54
GCST90027527	rs143107308	6.67799e-06	22	43893034	C	T	0.528212	0.0750211	0.0166577	PWY0.845..superpathway.of.pyridoxal.5..phosphate.biosynthesis.and.salvage	7738	0.00261441	20.2781
GCST90027528	rs2339975	4.60103e-06	2	24701645	C	G	0.580122	-0.074864	0.016338	PWY.1269..CMP.3.deoxy.D.manno.octulosonate.biosynthesis.I	7738	0.0027061	20.9912
GCST90027528	rs1346730	2.46123e-06	2	137569033	G	T	0.582161	-0.0775693	0.0164645	PWY.1269..CMP.3.deoxy.D.manno.octulosonate.biosynthesis.I	7738	0.0028603	22.1908
GCST90027528	rs505710	9.6242e-06	8	8579641	G	C	0.766761	0.0851199	0.0192342	PWY.1269..CMP.3.deoxy.D.manno.octulosonate.biosynthesis.I	7738	0.00252457	19.5795
GCST90027528	rs963497	4.31527e-06	11	21639207	C	T	0.282733	0.0838326	0.018242	PWY.1269..CMP.3.deoxy.D.manno.octulosonate.biosynthesis.I	7738	0.00272189	21.114
GCST90027528	rs880610	7.90298e-06	11	68191947	A	G	0.138044	-0.104565	0.0234042	PWY.1269..CMP.3.deoxy.D.manno.octulosonate.biosynthesis.I	7738	0.002573	19.956
GCST90027528	rs11638057	7.39665e-06	15	57859275	A	T	0.384199	-0.0744852	0.016619	PWY.1269..CMP.3.deoxy.D.manno.octulosonate.biosynthesis.I	7738	0.00258927	20.0826
GCST90027528	rs72626602	2.28992e-07	20	58078143	T	C	0.10203	0.140128	0.0270826	PWY.1269..CMP.3.deoxy.D.manno.octulosonate.biosynthesis.I	7738	0.00344781	26.7646
GCST90027529	rs7716011	6.79416e-07	5	157525853	G	T	0.249325	0.0924444	0.0186111	PWY.2941..L.lysine.biosynthesis.II	7738	0.00317837	24.6663
GCST90027529	rs9396681	1.48517e-06	6	16493089	T	C	0.896325	0.139791	0.029043	PWY.2941..L.lysine.biosynthesis.II	7738	0.002985	23.1611
GCST90027529	rs6416172	6.8259e-06	11	16995746	T	C	0.287319	-0.0807092	0.0179392	PWY.2941..L.lysine.biosynthesis.II	7738	0.00260902	20.2362
GCST90027529	rs1783596	6.21347e-06	11	72946020	T	C	0.554655	0.0730932	0.0161747	PWY.2941..L.lysine.biosynthesis.II	7738	0.00263214	20.416
GCST90027529	rs11617625	8.74976e-06	13	113538187	A	G	0.105428	-0.117501	0.0264286	PWY.2941..L.lysine.biosynthesis.II	7738	0.00254798	19.7615
GCST90027529	rs1559831	6.96286e-06	15	39136304	A	G	0.940665	0.156585	0.0348368	PWY.2941..L.lysine.biosynthesis.II	7738	0.00260414	20.1982
GCST90027529	rs4784500	1.75857e-06	16	55192543	T	G	0.794729	-0.103016	0.0215544	PWY.2941..L.lysine.biosynthesis.II	7738	0.00294327	22.8363
GCST90027530	rs10874012	1.61501e-06	1	79566113	G	C	0.177507	0.101719	0.0212072	PWY.2942..L.lysine.biosynthesis.III	7738	0.0029643	23
GCST90027530	rs2030972	5.45688e-06	7	16059180	A	G	0.40627	-0.0743306	0.0163493	PWY.2942..L.lysine.biosynthesis.III	7738	0.0026641	20.6645
GCST90027530	rs4939301	2.46481e-07	11	59740294	T	C	0.555692	-0.0865563	0.0167733	PWY.2942..L.lysine.biosynthesis.III	7738	0.00342956	26.6224
GCST90027530	rs7242421	2.00645e-07	18	30107104	C	T	0.315865	-0.0950062	0.0182749	PWY.2942..L.lysine.biosynthesis.III	7738	0.00348059	27.0199
GCST90027530	rs2822624	2.37076e-07	21	15730137	G	A	0.581713	0.0854587	0.0165373	PWY.2942..L.lysine.biosynthesis.III	7738	0.00343921	26.6975
GCST90027531	rs138449099	1.60966e-06	6	170519417	C	A	0.0705568	-0.158697	0.0330818	PWY.3001..superpathway.of.L.isoleucine.biosynthesis.I	7738	0.00296512	23.0064
GCST90027531	rs875896	2.24476e-06	7	27201532	A	C	0.76106	0.0896551	0.0189544	PWY.3001..superpathway.of.L.isoleucine.biosynthesis.I	7738	0.00288302	22.3675
GCST90027531	rs7899564	1.04059e-06	10	3329343	A	G	0.929969	-0.155414	0.0318224	PWY.3001..superpathway.of.L.isoleucine.biosynthesis.I	7738	0.00307292	23.8454
GCST90027531	rs11630219	6.27475e-06	15	28041307	G	C	0.405623	-0.0748087	0.0165619	PWY.3001..superpathway.of.L.isoleucine.biosynthesis.I	7738	0.00262973	20.3972
GCST90027531	rs28733370	7.44734e-06	15	59071584	G	C	0.192839	0.0912532	0.0203668	PWY.3001..superpathway.of.L.isoleucine.biosynthesis.I	7738	0.00258759	20.0696
GCST90027531	rs2107539	1.29222e-06	17	34322610	T	C	0.243451	-0.105223	0.0217361	PWY.3001..superpathway.of.L.isoleucine.biosynthesis.I	7738	0.00301939	23.4287
GCST90027531	rs62228654	4.80425e-07	22	44801226	C	G	0.0668159	-0.169803	0.0337315	PWY.3001..superpathway.of.L.isoleucine.biosynthesis.I	7738	0.00326417	25.3343
GCST90027532	rs196364	1.71818e-07	3	38370556	G	A	0.357856	-0.175505	0.0335734	PWY.3781..aerobic.respiration.I..cytochrome.c.	7738	0.00351907	27.3197
GCST90027532	rs6940694	6.02358e-07	6	94274392	A	G	0.050385	-0.394297	0.0790102	PWY.3781..aerobic.respiration.I..cytochrome.c.	7738	0.00320817	24.8982
GCST90027533	rs6425766	6.15558e-06	1	32007672	A	G	0.481903	0.072575	0.016053	PWY.4242..pantothenate.and.coenzyme.A.biosynthesis.III	7738	0.00263445	20.4339
GCST90027533	rs10493855	6.81129e-06	1	92067107	C	A	0.114882	-0.115641	0.0257008	PWY.4242..pantothenate.and.coenzyme.A.biosynthesis.III	7738	0.00260955	20.2403
GCST90027533	rs734224	2.61576e-06	4	7703358	T	G	0.162338	-0.104059	0.0221454	PWY.4242..pantothenate.and.coenzyme.A.biosynthesis.III	7738	0.00284528	22.0739
GCST90027533	rs13142904	4.69403e-07	4	54318414	T	C	0.0600325	-0.179214	0.0355695	PWY.4242..pantothenate.and.coenzyme.A.biosynthesis.III	7738	0.00326992	25.3791
GCST90027533	rs62483577	8.8852e-06	7	122371648	C	A	0.658251	-0.0768044	0.0172879	PWY.4242..pantothenate.and.coenzyme.A.biosynthesis.III	7738	0.0025442	19.7322
GCST90027533	rs11012848	7.68041e-06	10	18455071	T	C	0.311378	-0.077322	0.0172829	PWY.4242..pantothenate.and.coenzyme.A.biosynthesis.III	7738	0.00258002	20.0106
GCST90027533	rs78983051	3.31005e-06	10	68944751	G	A	0.10593	0.125465	0.0269784	PWY.4242..pantothenate.and.coenzyme.A.biosynthesis.III	7738	0.00278723	21.6223
GCST90027533	rs10831658	1.62399e-06	11	2279372	A	G	0.207313	-0.0955848	0.0199329	PWY.4242..pantothenate.and.coenzyme.A.biosynthesis.III	7738	0.00296293	22.9893
GCST90027533	rs286908	1.99827e-06	11	34658857	A	G	0.293175	-0.0828651	0.0174321	PWY.4242..pantothenate.and.coenzyme.A.biosynthesis.III	7738	0.00291172	22.5909
GCST90027533	rs2187564	3.40413e-06	11	77682279	A	C	0.416147	-0.0749433	0.0161349	PWY.4242..pantothenate.and.coenzyme.A.biosynthesis.III	7738	0.00278032	21.5686
GCST90027533	rs9599845	5.26871e-06	13	71978130	C	T	0.237486	0.0920387	0.0202114	PWY.4242..pantothenate.and.coenzyme.A.biosynthesis.III	7738	0.00267273	20.7317
GCST90027533	rs235996	5.19478e-06	16	71285171	A	G	0.145756	-0.102719	0.0225421	PWY.4242..pantothenate.and.coenzyme.A.biosynthesis.III	7738	0.00267621	20.7587
GCST90027533	rs371346	3.32635e-06	18	44250955	G	A	0.280494	-0.0823282	0.0177066	PWY.4242..pantothenate.and.coenzyme.A.biosynthesis.III	7738	0.00278602	21.6129
GCST90027533	rs7251031	3.4135e-07	19	11266693	G	T	0.308299	-0.0883793	0.0173325	PWY.4242..pantothenate.and.coenzyme.A.biosynthesis.III	7738	0.00334884	25.9937
GCST90027534	rs17530744	9.74917e-06	4	22348934	C	G	0.217453	-0.0919772	0.0207968	PWY.4984..urea.cycle	7738	0.0025214	19.5549
GCST90027534	rs1035394	4.14772e-06	5	58013548	T	A	0.690265	-0.0818655	0.017782	PWY.4984..urea.cycle	7738	0.00273164	21.1899
GCST90027534	rs12113402	5.62628e-06	7	97567997	T	C	0.279523	0.0861076	0.0189666	PWY.4984..urea.cycle	7738	0.00265657	20.606
GCST90027534	rs7825304	4.9852e-06	8	15420526	T	A	0.465015	0.0742678	0.0162675	PWY.4984..urea.cycle	7738	0.00268635	20.8376
GCST90027534	rs3131899	9.36579e-06	9	97025979	T	C	0.366633	0.0763958	0.01724	PWY.4984..urea.cycle	7738	0.00253126	19.6315
GCST90027534	rs7906344	7.79443e-06	10	14168048	A	G	0.629833	-0.0755594	0.0169008	PWY.4984..urea.cycle	7738	0.0025764	19.9825
GCST90027534	rs17772715	9.67447e-06	14	49342300	C	T	0.722259	0.0798891	0.0180568	PWY.4984..urea.cycle	7738	0.00252329	19.5696
GCST90027534	rs11862432	9.79972e-06	16	1111401	T	C	0.345883	0.0808289	0.0182807	PWY.4984..urea.cycle	7738	0.00252013	19.545
GCST90027534	rs79525129	5.9525e-06	19	46806527	T	C	0.135183	0.10894	0.0240589	PWY.4984..urea.cycle	7738	0.0026427	20.4981
GCST90027534	rs2213429	8.15896e-06	22	37217172	T	C	0.182428	-0.0964336	0.0216172	PWY.4984..urea.cycle	7738	0.00256516	19.8951
GCST90027535	rs61775945	1.89604e-06	1	63105389	T	C	0.0707767	0.157204	0.032997	PWY4FS.7..phosphatidylglycerol.biosynthesis.I..plastidic.	7738	0.00292469	22.6917
GCST90027535	rs10913647	6.83239e-06	1	178911816	C	T	0.0581311	-0.155118	0.0344796	PWY4FS.7..phosphatidylglycerol.biosynthesis.I..plastidic.	7738	0.00260879	20.2344
GCST90027535	rs138195517	3.28376e-06	3	83521231	A	G	0.0684669	-0.150044	0.0322521	PWY4FS.7..phosphatidylglycerol.biosynthesis.I..plastidic.	7738	0.0027892	21.6376
GCST90027535	rs9829494	6.51827e-06	3	173956469	A	T	0.217527	0.0895579	0.0198627	PWY4FS.7..phosphatidylglycerol.biosynthesis.I..plastidic.	7738	0.00262036	20.3244
GCST90027535	rs36054004	7.48382e-06	5	8128982	A	T	0.268377	0.0829794	0.0185245	PWY4FS.7..phosphatidylglycerol.biosynthesis.I..plastidic.	7738	0.00258639	20.0602
GCST90027535	rs2112412	7.03134e-06	5	92131316	C	T	0.832064	-0.0979145	0.021794	PWY4FS.7..phosphatidylglycerol.biosynthesis.I..plastidic.	7738	0.00260173	20.1795
GCST90027535	rs9640172	4.16492e-06	7	151025947	G	A	0.204853	0.09425	0.0204759	PWY4FS.7..phosphatidylglycerol.biosynthesis.I..plastidic.	7738	0.00273062	21.1819
GCST90027535	rs6468082	7.69393e-06	8	31962508	C	G	0.695665	-0.0787155	0.0175958	PWY4FS.7..phosphatidylglycerol.biosynthesis.I..plastidic.	7738	0.00257959	20.0073
GCST90027535	rs10093578	9.14614e-07	8	40420851	A	G	0.0808034	-0.153626	0.0312936	PWY4FS.7..phosphatidylglycerol.biosynthesis.I..plastidic.	7738	0.00310483	24.0937
GCST90027535	rs7956970	8.31875e-06	12	18042981	T	A	0.632831	0.0751632	0.0168648	PWY4FS.7..phosphatidylglycerol.biosynthesis.I..plastidic.	7738	0.00256039	19.858
GCST90027535	rs1845684	8.53813e-06	12	58787329	T	A	0.140983	0.103223	0.0231897	PWY4FS.7..phosphatidylglycerol.biosynthesis.I..plastidic.	7738	0.00255399	19.8083
GCST90027535	rs11630392	7.25709e-06	15	86253288	C	G	0.560299	0.0728462	0.0162385	PWY4FS.7..phosphatidylglycerol.biosynthesis.I..plastidic.	7738	0.00259396	20.119
GCST90027535	rs11080532	4.10563e-06	18	11707320	G	A	0.694008	0.0868119	0.0188477	PWY4FS.7..phosphatidylglycerol.biosynthesis.I..plastidic.	7738	0.00273415	21.2094
GCST90027535	rs3907130	9.24658e-06	18	48149013	T	G	0.372901	-0.0755738	0.0170438	PWY4FS.7..phosphatidylglycerol.biosynthesis.I..plastidic.	7738	0.00253441	19.656
GCST90027535	rs4807749	9.08732e-06	19	5397006	G	A	0.215572	0.0873442	0.0196818	PWY4FS.7..phosphatidylglycerol.biosynthesis.I..plastidic.	7738	0.00253868	19.6892
GCST90027536	rs608108	2.20129e-06	1	34193735	C	T	0.303646	0.105095	0.0221999	PWY.5005..biotin.biosynthesis.II	7738	0.00288784	22.405
GCST90027536	rs778115	1.03877e-06	2	147940493	C	T	0.579362	-0.101046	0.0206887	PWY.5005..biotin.biosynthesis.II	7738	0.00307335	23.8487
GCST90027536	rs73852710	2.94147e-06	4	139888284	G	T	0.0695707	-0.187124	0.0400277	PWY.5005..biotin.biosynthesis.II	7738	0.00281634	21.8487
GCST90027536	rs9765093	3.74639e-06	5	75748115	A	G	0.265378	0.109305	0.0236336	PWY.5005..biotin.biosynthesis.II	7738	0.00275671	21.3849
GCST90027536	rs17569415	3.73868e-06	7	151641278	A	G	0.340946	0.0985581	0.021308	PWY.5005..biotin.biosynthesis.II	7738	0.00275722	21.3888
GCST90027536	rs11143787	9.53944e-06	9	76715482	G	A	0.285638	-0.10532	0.0237885	PWY.5005..biotin.biosynthesis.II	7738	0.00252675	19.5964
GCST90027536	rs16908224	5.04242e-06	11	10736799	G	A	0.230424	-0.108766	0.0238363	PWY.5005..biotin.biosynthesis.II	7738	0.00268354	20.8157
GCST90027536	rs9569181	5.77307e-06	13	55604000	C	T	0.081752	-0.169449	0.0373685	PWY.5005..biotin.biosynthesis.II	7738	0.00265023	20.5567
GCST90027536	rs113053719	3.27834e-06	14	50958256	A	C	0.100986	0.158942	0.0341622	PWY.5005..biotin.biosynthesis.II	7738	0.0027896	21.6407
GCST90027536	rs17645023	9.78208e-08	17	64917033	T	A	0.245424	0.125699	0.0235802	PWY.5005..biotin.biosynthesis.II	7738	0.00365891	28.4093
GCST90027536	rs6062355	3.60937e-06	20	62817662	T	G	0.144955	-0.143298	0.0309319	PWY.5005..biotin.biosynthesis.II	7738	0.0027659	21.4563
GCST90027537	rs35986566	8.10393e-06	4	7491435	G	A	0.386074	0.0824125	0.0184681	PWY.5022..4.aminobutanoate.degradation.V	7738	0.00256682	19.908
GCST90027537	rs2239926	1.15081e-06	7	18636561	C	G	0.276888	0.0965996	0.0198604	PWY.5022..4.aminobutanoate.degradation.V	7738	0.00304803	23.6516
GCST90027537	rs117829634	1.43624e-06	14	56515574	G	A	0.0747059	-0.174867	0.0362802	PWY.5022..4.aminobutanoate.degradation.V	7738	0.00299328	23.2255
GCST90027537	rs2948520	8.95353e-06	17	25902751	T	C	0.501949	0.0801306	0.0180433	PWY.5022..4.aminobutanoate.degradation.V	7738	0.00254232	19.7175
GCST90027537	rs6105464	6.85927e-06	20	15746520	A	C	0.323442	-0.0847624	0.0188444	PWY.5022..4.aminobutanoate.degradation.V	7738	0.00260782	20.2269
GCST90027538	rs12028490	4.73974e-06	1	226678563	T	C	0.0871635	-0.274747	0.0600411	PWY.5088..L.glutamate.degradation.VIII..to.propanoate.	7738	0.00269878	20.9343
GCST90027538	rs6438382	5.1776e-06	3	116835199	A	G	0.492623	-0.161494	0.035435	PWY.5088..L.glutamate.degradation.VIII..to.propanoate.	7738	0.00267703	20.7651
GCST90027538	rs11732315	1.00745e-06	4	189412503	A	G	0.0608812	0.346719	0.0709011	PWY.5088..L.glutamate.degradation.VIII..to.propanoate.	7738	0.00308092	23.9077
GCST90027538	rs2127754	4.83241e-06	6	49482342	A	G	0.368415	-0.161332	0.0352874	PWY.5088..L.glutamate.degradation.VIII..to.propanoate.	7738	0.00269401	20.8972
GCST90027538	rs77267984	7.55041e-06	6	154637444	T	C	0.0771424	-0.302329	0.0675211	PWY.5088..L.glutamate.degradation.VIII..to.propanoate.	7738	0.00258421	20.0433
GCST90027538	rs675403	6.63133e-06	11	3767371	G	A	0.253467	0.174413	0.0387138	PWY.5088..L.glutamate.degradation.VIII..to.propanoate.	7738	0.00261613	20.2915
GCST90027538	rs9927590	9.27824e-09	16	78318743	T	C	0.0843884	-0.339265	0.0590702	PWY.5088..L.glutamate.degradation.VIII..to.propanoate.	7738	0.00424488	32.9784
GCST90027538	rs4507010	8.34866e-06	18	64610339	G	A	0.724424	0.177948	0.0399342	PWY.5088..L.glutamate.degradation.VIII..to.propanoate.	7738	0.00255951	19.8512
GCST90027539	rs10874012	2.54952e-06	1	79566113	G	C	0.177507	0.0997826	0.0212117	PWY.5097..L.lysine.biosynthesis.VI	7738	0.00285161	22.1231
GCST90027539	rs7557745	3.76518e-06	2	107531452	C	T	0.930722	-0.148732	0.0321656	PWY.5097..L.lysine.biosynthesis.VI	7738	0.00275548	21.3753
GCST90027539	rs289852	8.62248e-06	2	152023325	C	G	0.37541	-0.0741851	0.0166741	PWY.5097..L.lysine.biosynthesis.VI	7738	0.00255158	19.7895
GCST90027539	rs111440229	8.55318e-06	4	77728817	G	A	0.0553672	-0.162824	0.0365826	PWY.5097..L.lysine.biosynthesis.VI	7738	0.00255356	19.8049
GCST90027539	rs6873153	6.12503e-06	5	25463696	T	C	0.211044	-0.0897738	0.0198525	PWY.5097..L.lysine.biosynthesis.VI	7738	0.00263567	20.4434
GCST90027539	rs6882828	6.64789e-06	5	82009655	T	G	0.178837	0.0951708	0.0211272	PWY.5097..L.lysine.biosynthesis.VI	7738	0.00261552	20.2867
GCST90027539	rs3734447	4.31754e-06	6	127771452	G	T	0.597407	-0.0755862	0.016448	PWY.5097..L.lysine.biosynthesis.VI	7738	0.00272176	21.113
GCST90027539	rs56166050	3.73957e-06	7	5342980	T	C	0.194657	0.101884	0.0220272	PWY.5097..L.lysine.biosynthesis.VI	7738	0.00275716	21.3884
GCST90027539	rs1962815	4.24875e-06	7	148227586	A	G	0.382817	0.0771051	0.0167663	PWY.5097..L.lysine.biosynthesis.VI	7738	0.00272571	21.1437
GCST90027539	rs805719	9.69365e-06	10	105805310	A	G	0.827742	-0.0969086	0.0219057	PWY.5097..L.lysine.biosynthesis.VI	7738	0.00252281	19.5658
GCST90027539	rs4939301	6.75906e-07	11	59740294	T	C	0.555692	-0.0833505	0.0167769	PWY.5097..L.lysine.biosynthesis.VI	7738	0.00317965	24.6763
GCST90027539	rs10748397	9.74796e-06	12	44933553	G	T	0.758401	0.0837637	0.0189395	PWY.5097..L.lysine.biosynthesis.VI	7738	0.00252144	19.5551
GCST90027539	rs76301358	7.74903e-06	17	47887443	A	G	0.171596	0.0962915	0.0215321	PWY.5097..L.lysine.biosynthesis.VI	7738	0.00257783	19.9936
GCST90027539	rs754639	5.0476e-07	17	80883567	A	G	0.33023	0.092514	0.0184126	PWY.5097..L.lysine.biosynthesis.VI	7738	0.00325193	25.239
GCST90027539	rs7242421	2.8434e-06	18	30107104	C	T	0.315865	-0.0855779	0.0182788	PWY.5097..L.lysine.biosynthesis.VI	7738	0.0028247	21.9138
GCST90027539	rs2822654	1.69323e-07	21	15765902	C	A	0.498252	0.0851494	0.0162803	PWY.5097..L.lysine.biosynthesis.VI	7738	0.0035227	27.348
GCST90027540	rs602386	5.98351e-06	1	9405923	G	C	0.18448	-0.0971919	0.0214695	PWY.5100..pyruvate.fermentation.to.acetate.and.lactate.II	7738	0.00264142	20.4882
GCST90027540	rs75331157	8.72347e-06	1	63553371	G	C	0.057573	0.159162	0.035794	PWY.5100..pyruvate.fermentation.to.acetate.and.lactate.II	7738	0.00254872	19.7673
GCST90027540	rs12128621	5.16652e-07	1	214584517	A	T	0.50452	-0.0825138	0.0164369	PWY.5100..pyruvate.fermentation.to.acetate.and.lactate.II	7738	0.00324617	25.1941
GCST90027540	rs7595525	7.71529e-06	2	49254815	C	A	0.200693	-0.0912273	0.0203954	PWY.5100..pyruvate.fermentation.to.acetate.and.lactate.II	7738	0.0025789	20.002
GCST90027540	rs4533457	6.59854e-06	2	67787348	G	T	0.813065	0.0949563	0.0210722	PWY.5100..pyruvate.fermentation.to.acetate.and.lactate.II	7738	0.00261735	20.301
GCST90027540	rs2624881	6.24599e-06	4	177169430	C	T	0.0879416	0.128454	0.0284322	PWY.5100..pyruvate.fermentation.to.acetate.and.lactate.II	7738	0.00263086	20.406
GCST90027540	rs11249616	2.638e-06	5	178617695	A	G	0.219036	-0.0960622	0.0204511	PWY.5100..pyruvate.fermentation.to.acetate.and.lactate.II	7738	0.00284319	22.0576
GCST90027540	rs3812328	6.25483e-06	7	29517436	A	G	0.347247	-0.0772099	0.017091	PWY.5100..pyruvate.fermentation.to.acetate.and.lactate.II	7738	0.00263051	20.4033
GCST90027540	rs80315336	7.68309e-06	9	38310405	A	G	0.0654592	0.156289	0.034934	PWY.5100..pyruvate.fermentation.to.acetate.and.lactate.II	7738	0.00257993	20.01
GCST90027540	rs117996720	5.33263e-06	11	32460157	A	C	0.0608325	-0.167688	0.0368444	PWY.5100..pyruvate.fermentation.to.acetate.and.lactate.II	7738	0.00266976	20.7086
GCST90027540	rs12280724	6.34824e-06	11	116613423	T	G	0.0762468	-0.137533	0.0304651	PWY.5100..pyruvate.fermentation.to.acetate.and.lactate.II	7738	0.00262687	20.375
GCST90027540	rs9954361	7.72075e-06	18	5327489	A	T	0.195492	0.0961991	0.0215077	PWY.5100..pyruvate.fermentation.to.acetate.and.lactate.II	7738	0.00257873	20.0006
GCST90027540	rs1187244	1.07657e-06	18	35322638	C	T	0.304888	-0.0863736	0.01771	PWY.5100..pyruvate.fermentation.to.acetate.and.lactate.II	7738	0.00306451	23.7799
GCST90027540	rs4816116	5.72988e-06	20	959339	G	A	0.127913	-0.113439	0.0250079	PWY.5100..pyruvate.fermentation.to.acetate.and.lactate.II	7738	0.00265208	20.5711
GCST90027541	rs17793651	3.76431e-06	2	143316345	T	C	0.0526319	-0.173607	0.0375448	PWY.5101..L.isoleucine.biosynthesis.II	7738	0.00275554	21.3757
GCST90027541	rs57592260	9.37253e-07	3	29318409	T	G	0.287597	-0.0899785	0.0183466	PWY.5101..L.isoleucine.biosynthesis.II	7738	0.00309878	24.0467
GCST90027541	rs10015335	5.33281e-06	4	13235866	A	T	0.338509	-0.079337	0.0174319	PWY.5101..L.isoleucine.biosynthesis.II	7738	0.00266976	20.7085
GCST90027541	rs67560429	8.88491e-06	5	179636575	G	A	0.333713	0.0776669	0.017482	PWY.5101..L.isoleucine.biosynthesis.II	7738	0.00254421	19.7322
GCST90027541	rs12189770	9.65621e-06	6	138668982	G	A	0.258698	-0.0917168	0.0207282	PWY.5101..L.isoleucine.biosynthesis.II	7738	0.00252376	19.5732
GCST90027541	rs4744061	3.69052e-06	9	94337875	A	G	0.176991	-0.0994209	0.021482	PWY.5101..L.isoleucine.biosynthesis.II	7738	0.00276042	21.4137
GCST90027541	rs680138	6.71094e-06	9	110882980	T	C	0.617861	-0.0767407	0.0170434	PWY.5101..L.isoleucine.biosynthesis.II	7738	0.0026132	20.2687
GCST90027541	rs34025630	3.1866e-06	11	11768444	T	C	0.182399	-0.100746	0.0216268	PWY.5101..L.isoleucine.biosynthesis.II	7738	0.0027966	21.6952
GCST90027541	rs2596115	7.96376e-06	14	81124514	G	A	0.797058	0.0912775	0.0204376	PWY.5101..L.isoleucine.biosynthesis.II	7738	0.00257111	19.9414
GCST90027541	rs116856824	5.33296e-06	14	89369102	T	G	0.0546963	-0.171955	0.037782	PWY.5101..L.isoleucine.biosynthesis.II	7738	0.00266975	20.7085
GCST90027541	rs28513874	5.10722e-07	15	80799378	G	A	0.37101	-0.0852611	0.0169767	PWY.5101..L.isoleucine.biosynthesis.II	7738	0.00324902	25.2164
GCST90027541	rs4798876	3.56681e-06	18	9868910	A	G	0.468011	-0.0777825	0.016781	PWY.5101..L.isoleucine.biosynthesis.II	7738	0.00276882	21.479
GCST90027541	rs9304309	5.52575e-06	18	41981339	G	A	0.252999	0.0871492	0.0191799	PWY.5101..L.isoleucine.biosynthesis.II	7738	0.00266101	20.6405
GCST90027542	rs17042641	1.73974e-06	3	107994	C	G	0.251995	-0.0893593	0.0186885	PWY.5104..L.isoleucine.biosynthesis.IV	7738	0.00294593	22.857
GCST90027542	rs111831915	9.50428e-06	5	21335901	A	G	0.091669	0.127343	0.0287575	PWY.5104..L.isoleucine.biosynthesis.IV	7738	0.00252765	19.6035
GCST90027542	rs153114	1.48685e-06	5	106773195	C	T	0.271122	-0.0876991	0.0182213	PWY.5104..L.isoleucine.biosynthesis.IV	7738	0.00298472	23.1589
GCST90027542	rs10810562	2.36024e-07	9	16397155	C	T	0.857462	-0.119688	0.0231575	PWY.5104..L.isoleucine.biosynthesis.IV	7738	0.00344031	26.7061
GCST90027542	rs1904729	3.5148e-06	10	67455242	A	G	0.596126	0.0773397	0.0166746	PWY.5104..L.isoleucine.biosynthesis.IV	7738	0.00277244	21.5072
GCST90027542	rs1887496	4.26368e-06	14	33859612	G	A	0.406246	-0.0749804	0.0163068	PWY.5104..L.isoleucine.biosynthesis.IV	7738	0.00272485	21.137
GCST90027542	rs77090789	2.12469e-06	18	71957315	C	T	0.110354	-0.122242	0.0257831	PWY.5104..L.isoleucine.biosynthesis.IV	7738	0.00289658	22.473
GCST90027542	rs1997943	4.60938e-06	20	7384810	A	G	0.245532	0.0858536	0.0187379	PWY.5104..L.isoleucine.biosynthesis.IV	7738	0.00270565	20.9877
GCST90027542	rs76878083	5.82282e-06	21	46463639	T	C	0.0879141	0.139461	0.0307677	PWY.5104..L.isoleucine.biosynthesis.IV	7738	0.00264812	20.5403
GCST90027543	rs3010318	9.92999e-07	1	59556763	G	T	0.856341	0.12472	0.0254893	PWY.5121..superpathway.of.geranylgeranyl.diphosphate.biosynthesis.II..via.MEP.	7738	0.00308449	23.9355
GCST90027543	rs12468621	6.90662e-06	2	10024053	G	C	0.0778536	-0.156225	0.0347432	PWY.5121..superpathway.of.geranylgeranyl.diphosphate.biosynthesis.II..via.MEP.	7738	0.00260613	20.2137
GCST90027543	rs12477233	1.94118e-06	2	121097024	A	G	0.0953506	0.172524	0.0362487	PWY.5121..superpathway.of.geranylgeranyl.diphosphate.biosynthesis.II..via.MEP.	7738	0.00291888	22.6465
GCST90027543	rs34280534	2.67644e-06	2	128354823	C	G	0.195189	0.10559	0.0224937	PWY.5121..superpathway.of.geranylgeranyl.diphosphate.biosynthesis.II..via.MEP.	7738	0.00283962	22.0299
GCST90027543	rs11708774	2.96987e-06	3	110300607	G	A	0.370633	-0.0874978	0.0187245	PWY.5121..superpathway.of.geranylgeranyl.diphosphate.biosynthesis.II..via.MEP.	7738	0.00281397	21.8303
GCST90027543	rs6872950	8.26676e-06	5	179180235	T	C	0.787312	0.0967609	0.0217042	PWY.5121..superpathway.of.geranylgeranyl.diphosphate.biosynthesis.II..via.MEP.	7738	0.00256193	19.87
GCST90027543	rs1348	3.58214e-06	6	10449258	C	T	0.198638	-0.103083	0.0222436	PWY.5121..superpathway.of.geranylgeranyl.diphosphate.biosynthesis.II..via.MEP.	7738	0.00276776	21.4708
GCST90027543	rs7768092	4.04647e-06	6	168705006	C	T	0.0753044	0.168872	0.0366397	PWY.5121..superpathway.of.geranylgeranyl.diphosphate.biosynthesis.II..via.MEP.	7738	0.00273773	21.2372
GCST90027543	rs73223276	6.6418e-06	8	21069931	A	C	0.076636	0.16298	0.0361788	PWY.5121..superpathway.of.geranylgeranyl.diphosphate.biosynthesis.II..via.MEP.	7738	0.00261575	20.2885
GCST90027543	rs34880012	5.35598e-07	8	81333057	C	T	0.0974342	-0.168228	0.0335577	PWY.5121..superpathway.of.geranylgeranyl.diphosphate.biosynthesis.II..via.MEP.	7738	0.00323725	25.1247
GCST90027543	rs324546	2.90347e-06	9	9107265	G	A	0.623757	-0.0869535	0.0185896	PWY.5121..superpathway.of.geranylgeranyl.diphosphate.biosynthesis.II..via.MEP.	7738	0.00281954	21.8737
GCST90027543	rs10786832	4.76965e-06	10	106618448	T	C	0.372798	0.085438	0.0186763	PWY.5121..superpathway.of.geranylgeranyl.diphosphate.biosynthesis.II..via.MEP.	7738	0.00269723	20.9222
GCST90027543	rs118145836	4.51664e-06	14	94884667	A	G	0.125925	-0.128246	0.0279642	PWY.5121..superpathway.of.geranylgeranyl.diphosphate.biosynthesis.II..via.MEP.	7738	0.00271065	21.0266
GCST90027544	rs57556486	6.7778e-06	1	228187478	C	A	0.100193	-0.166228	0.0369351	PWY.5173..superpathway.of.acetyl.CoA.biosynthesis	7738	0.00261076	20.2497
GCST90027544	rs72802218	5.69789e-06	2	52694626	C	A	0.276743	0.110332	0.0243166	PWY.5173..superpathway.of.acetyl.CoA.biosynthesis	7738	0.00265346	20.5818
GCST90027544	rs11684212	4.08617e-06	2	151954480	T	C	0.0510055	-0.233394	0.0506614	PWY.5173..superpathway.of.acetyl.CoA.biosynthesis	7738	0.00273532	21.2185
GCST90027544	rs78721974	5.94649e-06	2	235589724	G	C	0.0762398	0.194905	0.0430417	PWY.5173..superpathway.of.acetyl.CoA.biosynthesis	7738	0.00264295	20.5
GCST90027544	rs10433369	2.67211e-06	3	105180455	A	T	0.212694	-0.127888	0.0272418	PWY.5173..superpathway.of.acetyl.CoA.biosynthesis	7738	0.00284002	22.033
GCST90027544	rs56349005	7.99596e-06	6	76127908	T	C	0.193825	-0.125349	0.0280718	PWY.5173..superpathway.of.acetyl.CoA.biosynthesis	7738	0.00257012	19.9337
GCST90027544	rs16880922	9.20121e-06	6	89297191	T	C	0.0949568	0.169769	0.0382782	PWY.5173..superpathway.of.acetyl.CoA.biosynthesis	7738	0.00253562	19.6654
GCST90027544	rs9649791	7.33424e-06	7	51618623	T	C	0.0951246	0.170452	0.0380155	PWY.5173..superpathway.of.acetyl.CoA.biosynthesis	7738	0.00259136	20.0988
GCST90027544	rs72497321	7.45233e-06	8	120016152	G	A	0.104649	-0.163914	0.0365851	PWY.5173..superpathway.of.acetyl.CoA.biosynthesis	7738	0.00258743	20.0683
GCST90027544	rs9969725	4.0043e-07	9	110766582	G	A	0.0970736	-0.195776	0.0386241	PWY.5173..superpathway.of.acetyl.CoA.biosynthesis	7738	0.00330928	25.6856
GCST90027544	rs4442602	8.49599e-06	12	125710951	C	T	0.67759	-0.109588	0.0246138	PWY.5173..superpathway.of.acetyl.CoA.biosynthesis	7738	0.00255521	19.8177
GCST90027544	rs9965721	3.46521e-06	18	71504308	C	A	0.57824	-0.11424	0.0246148	PWY.5173..superpathway.of.acetyl.CoA.biosynthesis	7738	0.00277594	21.5345
GCST90027544	rs8108922	1.70777e-06	19	691025	T	C	0.557354	-0.105907	0.022132	PWY.5173..superpathway.of.acetyl.CoA.biosynthesis	7738	0.00295051	22.8927
GCST90027545	rs6705904	2.40008e-06	2	65770031	G	T	0.607313	0.0777489	0.0164847	PWY.5177..glutaryl.CoA.degradation	7738	0.00286651	22.239
GCST90027545	rs6771585	8.5684e-06	3	11766199	T	C	0.268426	-0.0828843	0.0186237	PWY.5177..glutaryl.CoA.degradation	7738	0.00255313	19.8015
GCST90027545	rs73035953	8.76432e-06	5	9599686	A	G	0.182476	-0.0938675	0.0211146	PWY.5177..glutaryl.CoA.degradation	7738	0.00254757	19.7583
GCST90027545	rs2467707	3.20157e-06	8	25541866	C	T	0.890111	0.119244	0.0256029	PWY.5177..glutaryl.CoA.degradation	7738	0.00279545	21.6862
GCST90027545	rs2769148	2.54412e-06	9	112546059	A	T	0.0847084	-0.137397	0.0292051	PWY.5177..glutaryl.CoA.degradation	7738	0.00285213	22.1272
GCST90027545	rs34436485	8.63746e-06	12	53018845	G	T	0.22915	-0.0863431	0.0194084	PWY.5177..glutaryl.CoA.degradation	7738	0.00255115	19.7862
GCST90027545	rs6504045	4.33247e-06	17	59555112	G	A	0.265363	0.0838954	0.0182589	PWY.5177..glutaryl.CoA.degradation	7738	0.00272091	21.1064
GCST90027545	rs36720	8.57211e-06	19	16567351	C	T	0.306315	-0.078686	0.0176808	PWY.5177..glutaryl.CoA.degradation	7738	0.00255302	19.8007
GCST90027545	rs2746259	7.03751e-06	20	61456061	A	G	0.621172	0.0816556	0.0181758	PWY.5177..glutaryl.CoA.degradation	7738	0.00260151	20.1778
GCST90027546	rs7514177	5.65604e-07	1	77782761	A	G	0.367239	0.0845949	0.0169102	PWY.5188..tetrapyrrole.biosynthesis.I..from.glutamate.	7738	0.00322375	25.0196
GCST90027546	rs56328422	7.36618e-07	2	160386220	C	T	0.27704	0.0920807	0.0185967	PWY.5188..tetrapyrrole.biosynthesis.I..from.glutamate.	7738	0.00315837	24.5105
GCST90027546	rs6883971	3.50777e-06	5	171336723	A	G	0.500646	-0.0747935	0.0161242	PWY.5188..tetrapyrrole.biosynthesis.I..from.glutamate.	7738	0.00277293	21.5111
GCST90027546	rs6955039	4.59245e-06	7	34661703	A	G	0.0870727	0.132395	0.0288909	PWY.5188..tetrapyrrole.biosynthesis.I..from.glutamate.	7738	0.00270655	20.9947
GCST90027546	rs143423622	9.86718e-07	8	49077380	A	G	0.0773468	-0.151561	0.0309671	PWY.5188..tetrapyrrole.biosynthesis.I..from.glutamate.	7738	0.00308606	23.9477
GCST90027546	rs10097925	5.32991e-06	8	113227264	G	A	0.0903157	0.127694	0.0280562	PWY.5188..tetrapyrrole.biosynthesis.I..from.glutamate.	7738	0.00266989	20.7096
GCST90027546	rs72836424	6.47836e-06	10	129037453	C	T	0.0785636	0.134741	0.0298751	PWY.5188..tetrapyrrole.biosynthesis.I..from.glutamate.	7738	0.00262187	20.3361
GCST90027546	rs602124	9.06351e-06	11	69388853	C	G	0.772156	-0.085996	0.0193755	PWY.5188..tetrapyrrole.biosynthesis.I..from.glutamate.	7738	0.00253932	19.6942
GCST90027546	rs4268811	5.86616e-07	17	25944596	C	A	0.332946	0.0874016	0.0174958	PWY.5188..tetrapyrrole.biosynthesis.I..from.glutamate.	7738	0.00321472	24.9493
GCST90027546	rs61086481	9.36662e-06	18	60087961	A	G	0.210287	0.0879345	0.019844	PWY.5188..tetrapyrrole.biosynthesis.I..from.glutamate.	7738	0.00253124	19.6314
GCST90027546	rs4810354	6.77569e-07	20	40986511	A	G	0.727515	-0.093531	0.0188279	PWY.5188..tetrapyrrole.biosynthesis.I..from.glutamate.	7738	0.00317904	24.6715
GCST90027547	rs78900653	5.06126e-06	1	30754665	G	A	0.0626405	-0.186456	0.0408695	PWY.5189..tetrapyrrole.biosynthesis.II..from.glycine.	7738	0.00268262	20.8086
GCST90027547	rs497333	7.07417e-06	1	40207169	G	T	0.668849	-0.100133	0.0222943	PWY.5189..tetrapyrrole.biosynthesis.II..from.glycine.	7738	0.00260024	20.1679
GCST90027547	rs11164337	1.13463e-06	1	102389733	T	C	0.335786	-0.103145	0.0211939	PWY.5189..tetrapyrrole.biosynthesis.II..from.glycine.	7738	0.00305153	23.6789
GCST90027547	rs1408826	8.78088e-07	1	199203902	C	G	0.532828	0.0991627	0.0201667	PWY.5189..tetrapyrrole.biosynthesis.II..from.glycine.	7738	0.00311491	24.1722
GCST90027547	rs9999134	9.39888e-06	4	163176156	A	T	0.413889	-0.0906156	0.0204524	PWY.5189..tetrapyrrole.biosynthesis.II..from.glycine.	7738	0.00253039	19.6248
GCST90027547	rs9394084	6.30736e-06	6	11451424	A	G	0.249958	-0.112177	0.0248409	PWY.5189..tetrapyrrole.biosynthesis.II..from.glycine.	7738	0.00262846	20.3873
GCST90027547	rs4291387	6.8466e-06	9	98843638	A	G	0.326343	0.0960681	0.021356	PWY.5189..tetrapyrrole.biosynthesis.II..from.glycine.	7738	0.00260828	20.2304
GCST90027547	rs11601607	4.88879e-06	11	57434906	T	G	0.0739059	-0.177624	0.0388716	PWY.5189..tetrapyrrole.biosynthesis.II..from.glycine.	7738	0.00269116	20.875
GCST90027547	rs17181375	7.98645e-06	12	5678868	A	G	0.0764906	0.170862	0.0382622	PWY.5189..tetrapyrrole.biosynthesis.II..from.glycine.	7738	0.00257041	19.936
GCST90027547	rs4930770	6.30997e-06	12	5716886	T	C	0.245025	0.105489	0.0233603	PWY.5189..tetrapyrrole.biosynthesis.II..from.glycine.	7738	0.00262835	20.3865
GCST90027547	rs2695011	6.39029e-06	12	19936331	T	C	0.935027	0.20264	0.044901	PWY.5189..tetrapyrrole.biosynthesis.II..from.glycine.	7738	0.00262524	20.3623
GCST90027547	rs1696430	8.13257e-06	12	130499183	A	G	0.0698958	-0.1744	0.0390885	PWY.5189..tetrapyrrole.biosynthesis.II..from.glycine.	7738	0.00256596	19.9013
GCST90027547	rs1437589	1.92961e-06	15	96655633	C	G	0.475967	-0.0966287	0.0202973	PWY.5189..tetrapyrrole.biosynthesis.II..from.glycine.	7738	0.00292035	22.658
GCST90027547	rs28645782	4.39011e-06	15	99991266	C	T	0.741605	0.107058	0.0233139	PWY.5189..tetrapyrrole.biosynthesis.II..from.glycine.	7738	0.00271765	21.081
GCST90027548	rs55974538	8.57238e-06	1	193894993	A	G	0.117807	-0.11291	0.025371	PWY.5345..superpathway.of.L.methionine.biosynthesis..by.sulfhydrylation.	7738	0.00255301	19.8006
GCST90027548	rs2305588	1.59255e-06	2	182347072	C	T	0.200682	-0.0980614	0.0204326	PWY.5345..superpathway.of.L.methionine.biosynthesis..by.sulfhydrylation.	7738	0.00296776	23.0269
GCST90027548	rs34153461	9.52166e-06	7	83135132	C	A	0.457711	0.0759731	0.0171584	PWY.5345..superpathway.of.L.methionine.biosynthesis..by.sulfhydrylation.	7738	0.00252721	19.6
GCST90027548	rs12541554	2.29965e-06	8	10393079	A	G	0.342803	-0.0806005	0.0170578	PWY.5345..superpathway.of.L.methionine.biosynthesis..by.sulfhydrylation.	7738	0.00287705	22.3211
GCST90027548	rs11631625	6.47073e-06	15	66608731	G	A	0.241789	-0.0861176	0.0190931	PWY.5345..superpathway.of.L.methionine.biosynthesis..by.sulfhydrylation.	7738	0.00262216	20.3384
GCST90027548	rs12442423	9.65536e-06	15	93939999	C	A	0.168002	-0.0975472	0.0220458	PWY.5345..superpathway.of.L.methionine.biosynthesis..by.sulfhydrylation.	7738	0.00252378	19.5734
GCST90027548	rs77586457	1.4039e-06	16	24512006	A	G	0.0567096	0.175786	0.0364365	PWY.5345..superpathway.of.L.methionine.biosynthesis..by.sulfhydrylation.	7738	0.0029989	23.2693
GCST90027548	rs36095827	8.88323e-08	17	4423541	T	G	0.52524	0.0875099	0.0163625	PWY.5345..superpathway.of.L.methionine.biosynthesis..by.sulfhydrylation.	7738	0.00368285	28.5959
GCST90027548	rs77995790	4.24401e-06	18	34081413	C	T	0.0617925	-0.158003	0.0343555	PWY.5345..superpathway.of.L.methionine.biosynthesis..by.sulfhydrylation.	7738	0.00272599	21.1459
GCST90027548	rs73009442	3.28181e-06	19	18475073	A	C	0.287204	0.0928574	0.0199593	PWY.5345..superpathway.of.L.methionine.biosynthesis..by.sulfhydrylation.	7738	0.00278934	21.6387
GCST90027549	rs469926	7.15438e-06	1	162397263	C	T	0.582726	-0.0936989	0.0208728	PWY.5384..sucrose.degradation.IV..sucrose.phosphorylase.	7738	0.00259746	20.1463
GCST90027549	rs1641129	5.66453e-06	2	10627860	T	G	0.0583257	-0.204992	0.045167	PWY.5384..sucrose.degradation.IV..sucrose.phosphorylase.	7738	0.0026549	20.593
GCST90027549	rs6794521	2.53537e-06	3	165267123	C	T	0.545526	0.0956983	0.0203386	PWY.5384..sucrose.degradation.IV..sucrose.phosphorylase.	7738	0.00285298	22.1338
GCST90027549	rs12646654	9.85011e-06	4	15172967	C	T	0.315164	-0.0955337	0.0216118	PWY.5384..sucrose.degradation.IV..sucrose.phosphorylase.	7738	0.00251887	19.5352
GCST90027549	rs140865787	2.25982e-06	4	100552764	T	C	0.0548948	0.211017	0.0446248	PWY.5384..sucrose.degradation.IV..sucrose.phosphorylase.	7738	0.00288137	22.3547
GCST90027549	rs2962259	1.5466e-06	5	50414347	C	T	0.799817	0.122254	0.0254425	PWY.5384..sucrose.degradation.IV..sucrose.phosphorylase.	7738	0.00297499	23.0832
GCST90027549	rs9386212	5.52629e-06	6	148422060	T	G	0.590529	0.0947158	0.0208453	PWY.5384..sucrose.degradation.IV..sucrose.phosphorylase.	7738	0.00266099	20.6403
GCST90027549	rs2690294	6.87542e-06	7	95445260	G	C	0.450437	-0.0945844	0.0210304	PWY.5384..sucrose.degradation.IV..sucrose.phosphorylase.	7738	0.00260724	20.2224
GCST90027549	rs10450895	4.28136e-06	14	81825240	T	C	0.417494	-0.0956152	0.0207984	PWY.5384..sucrose.degradation.IV..sucrose.phosphorylase.	7738	0.00272383	21.1291
GCST90027550	rs17029909	2.99557e-06	1	6882189	G	A	0.234966	-0.109856	0.023518	PWY.5505..L.glutamate.and.L.glutamine.biosynthesis	7738	0.00281184	21.8138
GCST90027550	rs1323288	6.64585e-06	1	59246115	G	T	0.264833	-0.104898	0.0232863	PWY.5505..L.glutamate.and.L.glutamine.biosynthesis	7738	0.0026156	20.2873
GCST90027550	rs13407420	7.10923e-06	2	52016410	A	C	0.463935	0.0901004	0.0200652	PWY.5505..L.glutamate.and.L.glutamine.biosynthesis	7738	0.00259902	20.1584
GCST90027550	rs78559400	1.9794e-06	2	227486298	T	C	0.0569253	0.229021	0.0481591	PWY.5505..L.glutamate.and.L.glutamine.biosynthesis	7738	0.00291406	22.6091
GCST90027550	rs76063194	1.52561e-06	4	134927861	T	G	0.0928905	0.16236	0.0337697	PWY.5505..L.glutamate.and.L.glutamine.biosynthesis	7738	0.00297836	23.1095
GCST90027550	rs32064	2.23926e-06	5	11249206	T	C	0.465387	0.0953215	0.0201502	PWY.5505..L.glutamate.and.L.glutamine.biosynthesis	7738	0.00288362	22.3722
GCST90027550	rs1265156	5.12264e-06	6	31142297	A	C	0.311627	-0.0977303	0.0214335	PWY.5505..L.glutamate.and.L.glutamine.biosynthesis	7738	0.00267965	20.7855
GCST90027550	rs72956316	2.3924e-06	6	102156641	C	T	0.110632	-0.151959	0.0322146	PWY.5505..L.glutamate.and.L.glutamine.biosynthesis	7738	0.0028673	22.2452
GCST90027550	rs11144743	7.23911e-06	9	71621434	T	C	0.0718881	-0.171868	0.0383075	PWY.5505..L.glutamate.and.L.glutamine.biosynthesis	7738	0.00259457	20.1238
GCST90027550	rs77963678	7.51121e-06	10	18482561	C	T	0.0974272	0.15031	0.0335615	PWY.5505..L.glutamate.and.L.glutamine.biosynthesis	7738	0.00258549	20.0532
GCST90027550	rs61311341	4.78004e-06	10	45225931	G	T	0.100968	-0.155422	0.0339779	PWY.5505..L.glutamate.and.L.glutamine.biosynthesis	7738	0.0026967	20.9181
GCST90027550	rs12414617	3.79173e-07	10	118056285	G	T	0.0745865	-0.199019	0.0391838	PWY.5505..L.glutamate.and.L.glutamine.biosynthesis	7738	0.0033228	25.7909
GCST90027550	rs472752	6.67317e-06	10	130589876	C	A	0.598315	0.0930875	0.0206684	PWY.5505..L.glutamate.and.L.glutamine.biosynthesis	7738	0.00261459	20.2795
GCST90027550	rs11027972	1.98026e-06	11	24541340	G	A	0.0624236	-0.202865	0.0426597	PWY.5505..L.glutamate.and.L.glutamine.biosynthesis	7738	0.00291396	22.6083
GCST90027550	rs16934689	1.9845e-06	11	40320791	G	A	0.125403	-0.145495	0.0305982	PWY.5505..L.glutamate.and.L.glutamine.biosynthesis	7738	0.00291343	22.6041
GCST90027550	rs58095618	3.44541e-06	20	59174660	A	G	0.100818	-0.152287	0.0328042	PWY.5505..L.glutamate.and.L.glutamine.biosynthesis	7738	0.00277735	21.5454
GCST90027551	rs114111279	2.49949e-06	3	26853818	A	C	0.0785548	0.346972	0.0736956	PWY.5656..mannosylglycerate.biosynthesis.I	7738	0.00285649	22.1611
GCST90027551	rs35832957	2.64873e-06	3	186707884	T	C	0.161574	0.25379	0.0540401	PWY.5656..mannosylglycerate.biosynthesis.I	7738	0.00284219	22.0498
GCST90027551	rs10001022	5.50946e-08	4	45393364	T	C	0.0692782	0.397916	0.0732267	PWY.5656..mannosylglycerate.biosynthesis.I	7738	0.00380156	29.5211
GCST90027551	rs844134	4.67361e-06	6	158181048	T	C	0.290074	-0.199912	0.0436591	PWY.5656..mannosylglycerate.biosynthesis.I	7738	0.00270224	20.9612
GCST90027551	rs273145	6.25852e-06	7	41508929	C	T	0.686695	0.183214	0.0405569	PWY.5656..mannosylglycerate.biosynthesis.I	7738	0.00263037	20.4022
GCST90027551	rs12667987	8.9512e-06	7	139354235	G	C	0.459822	-0.181826	0.0409418	PWY.5656..mannosylglycerate.biosynthesis.I	7738	0.00254238	19.718
GCST90027551	rs11217548	4.80205e-06	11	119742803	T	C	0.0682151	-0.34505	0.0754496	PWY.5656..mannosylglycerate.biosynthesis.I	7738	0.00269557	20.9093
GCST90027551	rs12719736	7.31497e-06	15	101523023	T	C	0.146262	0.238351	0.0531521	PWY.5656..mannosylglycerate.biosynthesis.I	7738	0.002592	20.1039
GCST90027551	rs28510778	3.77328e-06	16	24509583	T	C	0.0522974	-0.412225	0.0891587	PWY.5656..mannosylglycerate.biosynthesis.I	7738	0.00275495	21.3712
GCST90027551	rs12930516	3.2972e-06	16	86742581	C	T	0.561242	0.178996	0.0384823	PWY.5656..mannosylglycerate.biosynthesis.I	7738	0.00278819	21.6298
GCST90027551	rs6063434	4.99243e-06	20	48413539	G	A	0.771033	-0.208672	0.0457102	PWY.5656..mannosylglycerate.biosynthesis.I	7738	0.00268599	20.8348
GCST90027552	rs13007173	5.57516e-06	2	114001921	G	A	0.101073	0.129791	0.0285764	PWY.5659..GDP.mannose.biosynthesis	7738	0.00265882	20.6235
GCST90027552	rs56385884	6.25055e-06	2	144710295	G	A	0.0888632	-0.127456	0.0282124	PWY.5659..GDP.mannose.biosynthesis	7738	0.00263068	20.4046
GCST90027552	rs73100534	1.89397e-06	3	66441929	C	G	0.0944874	-0.132943	0.0279034	PWY.5659..GDP.mannose.biosynthesis	7738	0.00292496	22.6938
GCST90027552	rs2666365	4.32457e-06	3	190827728	T	C	0.176541	-0.0953908	0.020759	PWY.5659..GDP.mannose.biosynthesis	7738	0.00272136	21.1099
GCST90027552	rs4837963	1.38987e-06	9	125165794	T	C	0.116006	0.121846	0.0252455	PWY.5659..GDP.mannose.biosynthesis	7738	0.00300139	23.2886
GCST90027552	rs7086625	2.14939e-06	10	72518441	T	G	0.15398	0.104962	0.0221493	PWY.5659..GDP.mannose.biosynthesis	7738	0.00289373	22.4509
GCST90027552	rs72929354	3.70176e-06	11	34588712	C	G	0.0635831	-0.162909	0.0352049	PWY.5659..GDP.mannose.biosynthesis	7738	0.00275967	21.4079
GCST90027552	rs73170444	3.12747e-07	22	47497291	A	C	0.0520125	0.212819	0.041602	PWY.5659..GDP.mannose.biosynthesis	7738	0.00337053	26.1626
GCST90027553	rs3860223	7.5066e-06	1	111125481	T	C	0.808219	0.0907144	0.0202542	PWY.5667..CDP.diacylglycerol.biosynthesis.I	7738	0.00258565	20.0544
GCST90027553	rs111866871	3.36134e-06	2	207610744	G	A	0.110014	-0.117675	0.0253206	PWY.5667..CDP.diacylglycerol.biosynthesis.I	7738	0.00278344	21.5928
GCST90027553	rs304820	6.54021e-06	3	30744505	T	G	0.307552	-0.0780772	0.0173192	PWY.5667..CDP.diacylglycerol.biosynthesis.I	7738	0.00261954	20.318
GCST90027553	rs73087038	3.41208e-06	3	52996874	C	T	0.0592312	-0.160748	0.0346118	PWY.5667..CDP.diacylglycerol.biosynthesis.I	7738	0.00277975	21.5641
GCST90027553	rs76005509	1.83274e-06	3	130974258	A	C	0.118369	-0.120097	0.025172	PWY.5667..CDP.diacylglycerol.biosynthesis.I	7738	0.00293307	22.757
GCST90027553	rs9853551	5.5654e-06	3	149889584	C	T	0.625431	0.0742126	0.0163382	PWY.5667..CDP.diacylglycerol.biosynthesis.I	7738	0.00265925	20.6268
GCST90027553	rs74537816	3.91917e-06	4	59022589	C	T	0.1229	-0.11528	0.024976	PWY.5667..CDP.diacylglycerol.biosynthesis.I	7738	0.0027456	21.2985
GCST90027553	rs11764255	1.83525e-06	7	43488465	A	C	0.168117	0.103612	0.0217181	PWY.5667..CDP.diacylglycerol.biosynthesis.I	7738	0.00293273	22.7543
GCST90027553	rs2227019	7.49102e-06	8	28615106	C	G	0.176764	0.0991645	0.0221387	PWY.5667..CDP.diacylglycerol.biosynthesis.I	7738	0.00258616	20.0584
GCST90027553	rs1565690	4.98549e-07	9	72608112	A	G	0.0589198	0.175471	0.0349066	PWY.5667..CDP.diacylglycerol.biosynthesis.I	7738	0.003255	25.2629
GCST90027553	rs72768324	6.62989e-06	9	138508027	C	T	0.146899	0.104081	0.0231023	PWY.5667..CDP.diacylglycerol.biosynthesis.I	7738	0.00261619	20.2919
GCST90027553	rs11040918	6.98073e-06	11	6573784	C	T	0.645727	0.0782005	0.0174	PWY.5667..CDP.diacylglycerol.biosynthesis.I	7738	0.00260351	20.1933
GCST90027553	rs2662200	6.10081e-06	11	37203342	G	A	0.547052	-0.0720332	0.0159265	PWY.5667..CDP.diacylglycerol.biosynthesis.I	7738	0.00263665	20.451
GCST90027553	rs2899122	1.45498e-06	15	45043103	G	T	0.915703	-0.141827	0.029441	PWY.5667..CDP.diacylglycerol.biosynthesis.I	7738	0.00299007	23.2006
GCST90027553	rs62087427	8.5759e-06	18	9559220	G	A	0.100849	0.11829	0.0265803	PWY.5667..CDP.diacylglycerol.biosynthesis.I	7738	0.00255291	19.7999
GCST90027553	rs10409224	3.59637e-06	19	34535507	G	A	0.354823	-0.0785661	0.0169563	PWY.5667..CDP.diacylglycerol.biosynthesis.I	7738	0.00276678	21.4632
GCST90027553	rs11086863	8.61526e-06	20	41783638	A	G	0.360961	-0.0782674	0.017591	PWY.5667..CDP.diacylglycerol.biosynthesis.I	7738	0.00255178	19.7911
GCST90027554	rs4476386	7.6351e-06	2	49919228	G	C	0.5405	-0.0729334	0.0162973	PWY.5676..acetyl.CoA.fermentation.to.butanoate.II	7738	0.00258147	20.022
GCST90027554	rs10933259	3.90137e-06	2	229353849	G	A	0.287092	0.0833518	0.0180549	PWY.5676..acetyl.CoA.fermentation.to.butanoate.II	7738	0.00274673	21.3072
GCST90027554	rs55906502	8.2451e-06	4	141304509	G	A	0.0889034	0.130872	0.0293518	PWY.5676..acetyl.CoA.fermentation.to.butanoate.II	7738	0.00256258	19.875
GCST90027554	rs34218333	7.14636e-06	8	124682971	A	T	0.206715	0.0915685	0.0203971	PWY.5676..acetyl.CoA.fermentation.to.butanoate.II	7738	0.00259774	20.1484
GCST90027554	rs7043302	1.46708e-06	9	9139951	T	G	0.0508132	0.187733	0.0389839	PWY.5676..acetyl.CoA.fermentation.to.butanoate.II	7738	0.00298803	23.1847
GCST90027554	rs409534	4.15126e-06	10	8111168	T	C	0.209549	-0.0932478	0.0202551	PWY.5676..acetyl.CoA.fermentation.to.butanoate.II	7738	0.00273143	21.1882
GCST90027554	rs4533289	1.18583e-06	16	25933464	A	G	0.129961	-0.11869	0.0244319	PWY.5676..acetyl.CoA.fermentation.to.butanoate.II	7738	0.00304062	23.594
GCST90027554	rs11077815	2.93898e-06	17	74389890	C	T	0.616275	-0.0791191	0.0169237	PWY.5676..acetyl.CoA.fermentation.to.butanoate.II	7738	0.00281655	21.8503
GCST90027554	rs150794	7.49055e-06	21	43461809	G	C	0.791033	-0.0954321	0.0213054	PWY.5676..acetyl.CoA.fermentation.to.butanoate.II	7738	0.00258617	20.0585
GCST90027555	rs801356	9.61277e-06	2	195540502	C	G	0.941383	0.154211	0.0348444	PWY.5686..UMP.biosynthesis	7738	0.00252487	19.5818
GCST90027555	rs111943101	8.52811e-06	5	18816315	A	G	0.185595	-0.10313	0.0231675	PWY.5686..UMP.biosynthesis	7738	0.00255428	19.8105
GCST90027555	rs542914	3.61641e-06	6	53376648	A	C	0.39647	0.0789129	0.0170354	PWY.5686..UMP.biosynthesis	7738	0.00276542	21.4526
GCST90027555	rs72918404	4.40607e-06	6	96282103	C	T	0.147413	-0.105726	0.0230278	PWY.5686..UMP.biosynthesis	7738	0.00271676	21.0741
GCST90027555	rs217010	1.71057e-06	7	140985728	A	T	0.544723	0.0783441	0.0163731	PWY.5686..UMP.biosynthesis	7738	0.0029501	22.8895
GCST90027555	rs10100272	4.057e-06	8	19491945	G	A	0.832233	0.104402	0.0226546	PWY.5686..UMP.biosynthesis	7738	0.00273709	21.2322
GCST90027555	rs7108080	4.41276e-06	11	59726765	A	G	0.508635	-0.0769942	0.0167709	PWY.5686..UMP.biosynthesis	7738	0.00271638	21.0712
GCST90027555	rs754639	2.5188e-06	17	80883567	A	G	0.33023	0.0870085	0.0184865	PWY.5686..UMP.biosynthesis	7738	0.0028546	22.1464
GCST90027556	rs7551751	6.14737e-06	1	26525855	A	G	0.598166	0.0744567	0.0164681	PWY.5695..urate.biosynthesis.inosine.5..phosphate.degradation	7738	0.00263478	20.4365
GCST90027556	rs57434716	8.32466e-06	4	36080659	A	G	0.325696	0.0773641	0.0173592	PWY.5695..urate.biosynthesis.inosine.5..phosphate.degradation	7738	0.00256022	19.8567
GCST90027556	rs10057035	9.46537e-06	5	121944409	C	T	0.333288	-0.0765501	0.0172837	PWY.5695..urate.biosynthesis.inosine.5..phosphate.degradation	7738	0.00252866	19.6113
GCST90027556	rs116873962	7.9971e-06	7	148564384	T	G	0.13023	0.110536	0.0247545	PWY.5695..urate.biosynthesis.inosine.5..phosphate.degradation	7738	0.00257008	19.9334
GCST90027556	rs560351	8.71525e-06	8	98459152	T	A	0.823673	0.0969695	0.0218065	PWY.5695..urate.biosynthesis.inosine.5..phosphate.degradation	7738	0.00254895	19.7691
GCST90027556	rs11139701	6.56636e-06	9	72284326	C	T	0.127457	0.111525	0.0247432	PWY.5695..urate.biosynthesis.inosine.5..phosphate.degradation	7738	0.00261856	20.3103
GCST90027556	rs573126	7.30036e-06	11	116276086	C	A	0.285267	-0.0818401	0.0182486	PWY.5695..urate.biosynthesis.inosine.5..phosphate.degradation	7738	0.0025925	20.1077
GCST90027556	rs98545	9.20152e-06	12	2737295	T	C	0.128081	0.111512	0.0251428	PWY.5695..urate.biosynthesis.inosine.5..phosphate.degradation	7738	0.00253561	19.6653
GCST90027556	rs1561691	9.08783e-06	15	71342992	A	G	0.851021	0.10183	0.022946	PWY.5695..urate.biosynthesis.inosine.5..phosphate.degradation	7738	0.00253866	19.6891
GCST90027556	rs11668451	6.40544e-06	19	56821673	G	A	0.0913128	-0.127508	0.0282562	PWY.5695..urate.biosynthesis.inosine.5..phosphate.degradation	7738	0.00262466	20.3578
GCST90027556	rs111983634	7.32695e-06	20	56448369	A	T	0.0574869	-0.165132	0.0368272	PWY.5695..urate.biosynthesis.inosine.5..phosphate.degradation	7738	0.0025916	20.1007
GCST90027557	rs4669688	4.93496e-06	2	11233323	C	T	0.622084	0.146631	0.0321029	PWY.5705..allantoin.degradation.to.glyoxylate.III	7738	0.00268884	20.857
GCST90027557	rs3820904	7.80566e-06	2	209329178	G	A	0.768846	-0.160534	0.03591	PWY.5705..allantoin.degradation.to.glyoxylate.III	7738	0.00257604	19.9797
GCST90027557	rs16851172	1.48212e-06	3	105175449	G	A	0.193511	-0.190818	0.0396411	PWY.5705..allantoin.degradation.to.glyoxylate.III	7738	0.00298551	23.1651
GCST90027557	rs4683801	6.16826e-06	3	139835537	G	A	0.273418	0.17208	0.0380662	PWY.5705..allantoin.degradation.to.glyoxylate.III	7738	0.00263394	20.43
GCST90027557	rs10937272	3.76468e-07	3	186549155	G	C	0.338586	0.166947	0.0328605	PWY.5705..allantoin.degradation.to.glyoxylate.III	7738	0.00332457	25.8047
GCST90027557	rs28465688	4.59338e-06	4	26341041	A	C	0.531041	0.140849	0.0307359	PWY.5705..allantoin.degradation.to.glyoxylate.III	7738	0.0027065	20.9943
GCST90027557	rs13140123	8.06789e-06	4	40387831	A	T	0.0865392	-0.255831	0.0573178	PWY.5705..allantoin.degradation.to.glyoxylate.III	7738	0.00256792	19.9166
GCST90027557	rs7822956	1.6799e-07	8	17719930	G	A	0.814694	0.211638	0.0404533	PWY.5705..allantoin.degradation.to.glyoxylate.III	7738	0.00352466	27.3632
GCST90027557	rs12449342	5.73451e-06	17	41087400	A	G	0.722053	0.160955	0.0354844	PWY.5705..allantoin.degradation.to.glyoxylate.III	7738	0.00265188	20.5695
GCST90027557	rs16993923	7.56565e-06	22	23199104	G	A	0.172361	-0.205762	0.0459587	PWY.5705..allantoin.degradation.to.glyoxylate.III	7738	0.00258372	20.0394
GCST90027558	rs10192555	5.74435e-06	2	210233822	C	T	0.568064	0.105255	0.0232064	PWY.5791..1.4.dihydroxy.2.naphthoate.biosynthesis.II..plants.	7738	0.00265146	20.5662
GCST90027558	rs7691920	6.34567e-06	4	57418400	G	A	0.702496	0.116198	0.0257387	PWY.5791..1.4.dihydroxy.2.naphthoate.biosynthesis.II..plants.	7738	0.00262697	20.3757
GCST90027558	rs80031880	5.76838e-06	4	85114600	C	T	0.0649738	0.251853	0.0555391	PWY.5791..1.4.dihydroxy.2.naphthoate.biosynthesis.II..plants.	7738	0.00265043	20.5582
GCST90027558	rs3846235	7.42952e-06	4	144227841	T	C	0.415117	-0.10545	0.0235326	PWY.5791..1.4.dihydroxy.2.naphthoate.biosynthesis.II..plants.	7738	0.00258818	20.0741
GCST90027558	rs207254	1.97901e-06	6	90810572	C	G	0.49049	0.109973	0.0231251	PWY.5791..1.4.dihydroxy.2.naphthoate.biosynthesis.II..plants.	7738	0.00291411	22.6095
GCST90027558	rs62465767	9.82284e-06	7	51667991	A	G	0.0949348	0.177111	0.040061	PWY.5791..1.4.dihydroxy.2.naphthoate.biosynthesis.II..plants.	7738	0.00251956	19.5405
GCST90027558	rs4585628	7.45537e-06	7	70997867	G	A	0.104614	0.170362	0.038025	PWY.5791..1.4.dihydroxy.2.naphthoate.biosynthesis.II..plants.	7738	0.00258733	20.0675
GCST90027558	rs11761901	7.75143e-07	7	115891686	A	G	0.213855	-0.137544	0.0278344	PWY.5791..1.4.dihydroxy.2.naphthoate.biosynthesis.II..plants.	7738	0.00314575	24.4123
GCST90027558	rs28634397	3.43783e-06	8	5176782	T	C	0.079774	0.196644	0.042355	PWY.5791..1.4.dihydroxy.2.naphthoate.biosynthesis.II..plants.	7738	0.0027779	21.5497
GCST90027558	rs9886448	5.47488e-06	8	26369707	C	T	0.123965	-0.15792	0.0347403	PWY.5791..1.4.dihydroxy.2.naphthoate.biosynthesis.II..plants.	7738	0.00266329	20.6582
GCST90027558	rs61861701	4.38984e-07	10	112365004	G	A	0.247235	0.138831	0.0274846	PWY.5791..1.4.dihydroxy.2.naphthoate.biosynthesis.II..plants.	7738	0.00328651	25.5083
GCST90027558	rs34011530	7.92768e-06	11	1689461	G	C	0.18175	-0.134451	0.0300979	PWY.5791..1.4.dihydroxy.2.naphthoate.biosynthesis.II..plants.	7738	0.00257223	19.9501
GCST90027558	rs10793056	5.73174e-06	11	72760165	C	T	0.506205	-0.104156	0.0229619	PWY.5791..1.4.dihydroxy.2.naphthoate.biosynthesis.II..plants.	7738	0.002652	20.5704
GCST90027558	rs996888	2.939e-06	11	119428158	G	A	0.902701	-0.182271	0.0389881	PWY.5791..1.4.dihydroxy.2.naphthoate.biosynthesis.II..plants.	7738	0.00281654	21.8503
GCST90027558	rs12327456	1.76919e-06	18	1485613	T	A	0.20964	0.13543	0.0283437	PWY.5791..1.4.dihydroxy.2.naphthoate.biosynthesis.II..plants.	7738	0.00294178	22.8248
GCST90027558	rs2834173	4.73158e-06	21	34656070	C	T	0.424138	-0.107002	0.0233815	PWY.5791..1.4.dihydroxy.2.naphthoate.biosynthesis.II..plants.	7738	0.00269921	20.9376
GCST90027558	rs9941912	1.58421e-06	22	27299411	C	G	0.0607982	-0.239966	0.0499897	PWY.5791..1.4.dihydroxy.2.naphthoate.biosynthesis.II..plants.	7738	0.00296906	23.037
GCST90027559	rs2010010	1.1305e-06	5	153760270	C	T	0.231858	0.172641	0.0354685	PWY.5838..superpathway.of.menaquinol.8.biosynthesis.I	7738	0.00305243	23.6859
GCST90027559	rs1551680	9.75443e-06	10	127858540	T	C	0.0532869	0.304768	0.0689124	PWY.5838..superpathway.of.menaquinol.8.biosynthesis.I	7738	0.00252127	19.5539
GCST90027559	rs8045590	3.80106e-06	16	6114071	A	C	0.888889	0.212173	0.0459052	PWY.5838..superpathway.of.menaquinol.8.biosynthesis.I	7738	0.00275314	21.3571
GCST90027559	rs71323853	5.9615e-06	21	24098134	A	G	0.0852969	-0.243918	0.0538717	PWY.5838..superpathway.of.menaquinol.8.biosynthesis.I	7738	0.00264233	20.4952
GCST90027560	rs76253510	3.27263e-06	1	210801894	A	G	0.0672308	0.321464	0.0690886	PWY.5850..superpathway.of.menaquinol.6.biosynthesis.I	7738	0.00279003	21.6441
GCST90027560	rs4306193	9.87622e-06	1	211211672	A	C	0.494895	0.147132	0.0332888	PWY.5850..superpathway.of.menaquinol.6.biosynthesis.I	7738	0.00251822	19.5302
GCST90027560	rs4075150	2.60717e-06	2	228253609	A	G	0.500912	-0.159952	0.0340355	PWY.5850..superpathway.of.menaquinol.6.biosynthesis.I	7738	0.00284609	22.0802
GCST90027560	rs6444585	6.96342e-06	3	191377850	A	G	0.683973	0.170074	0.037838	PWY.5850..superpathway.of.menaquinol.6.biosynthesis.I	7738	0.00260412	20.198
GCST90027560	rs11753487	2.17431e-06	6	26341314	C	T	0.133847	-0.253668	0.0535559	PWY.5850..superpathway.of.menaquinol.6.biosynthesis.I	7738	0.00289088	22.4287
GCST90027560	rs875897	2.98689e-06	7	27200855	G	C	0.867016	-0.241421	0.0516772	PWY.5850..superpathway.of.menaquinol.6.biosynthesis.I	7738	0.00281256	21.8193
GCST90027560	rs10239134	6.44259e-06	7	51711361	A	G	0.103567	0.248673	0.055122	PWY.5850..superpathway.of.menaquinol.6.biosynthesis.I	7738	0.00262324	20.3467
GCST90027560	rs11824678	7.28071e-06	11	98326473	C	A	0.105913	0.247837	0.0552553	PWY.5850..superpathway.of.menaquinol.6.biosynthesis.I	7738	0.00259316	20.1128
GCST90027560	rs35620562	8.47608e-06	12	47931524	C	T	0.189708	-0.195456	0.0438952	PWY.5850..superpathway.of.menaquinol.6.biosynthesis.I	7738	0.00255579	19.8222
GCST90027560	rs3865408	1.94068e-06	18	24418874	T	A	0.104985	-0.274957	0.0577701	PWY.5850..superpathway.of.menaquinol.6.biosynthesis.I	7738	0.00291894	22.647
GCST90027560	rs62112542	5.50159e-06	19	4940950	A	G	0.235468	-0.184047	0.0404972	PWY.5850..superpathway.of.menaquinol.6.biosynthesis.I	7738	0.00266209	20.6489
GCST90027561	rs242053	8.98985e-06	1	4751878	T	C	0.058192	-0.218655	0.049245	PWY.5913..TCA.cycle.VI..obligate.autotrophs.	7738	0.00254133	19.7098
GCST90027561	rs2616174	3.74912e-06	8	20598737	T	C	0.257394	-0.111196	0.0240432	PWY.5913..TCA.cycle.VI..obligate.autotrophs.	7738	0.00275653	21.3835
GCST90027561	rs12006002	3.61512e-06	9	18166899	T	C	0.339664	-0.100171	0.0216243	PWY.5913..TCA.cycle.VI..obligate.autotrophs.	7738	0.0027655	21.4533
GCST90027561	rs61828192	1.13121e-07	10	8881717	G	C	0.147456	0.160365	0.0302332	PWY.5913..TCA.cycle.VI..obligate.autotrophs.	7738	0.00362282	28.1281
GCST90027561	rs17175056	5.02909e-06	13	94779284	G	A	0.121156	0.14359	0.0314645	PWY.5913..TCA.cycle.VI..obligate.autotrophs.	7738	0.00268419	20.8208
GCST90027561	rs28490985	8.95831e-06	15	53566746	A	T	0.226437	0.113361	0.0255265	PWY.5913..TCA.cycle.VI..obligate.autotrophs.	7738	0.00254219	19.7165
GCST90027561	rs6052371	5.69361e-06	20	4103365	T	C	0.214021	0.117615	0.0259209	PWY.5913..TCA.cycle.VI..obligate.autotrophs.	7738	0.00265364	20.5832
GCST90027561	rs2826386	2.96456e-06	21	21925160	T	C	0.416276	0.099493	0.0212898	PWY.5913..TCA.cycle.VI..obligate.autotrophs.	7738	0.00281441	21.8337
GCST90027561	rs743920	2.50305e-06	22	29621128	G	C	0.126928	-0.166238	0.0353105	PWY.5913..TCA.cycle.VI..obligate.autotrophs.	7738	0.00285614	22.1584
GCST90027562	rs12087936	2.98579e-06	1	59539724	A	G	0.141332	-0.145661	0.0311788	PWY.5918..superpathay.of.heme.biosynthesis.from.glutamate	7738	0.00281265	21.82
GCST90027562	rs76525743	1.47867e-06	1	157073611	C	T	0.074339	0.199721	0.0414867	PWY.5918..superpathay.of.heme.biosynthesis.from.glutamate	7738	0.00298608	23.1695
GCST90027562	rs68116107	9.69332e-06	2	43318406	G	A	0.111485	0.161386	0.0364803	PWY.5918..superpathay.of.heme.biosynthesis.from.glutamate	7738	0.00252282	19.5659
GCST90027562	rs35586568	8.67464e-06	2	116600118	A	G	0.0535691	0.228485	0.0513702	PWY.5918..superpathay.of.heme.biosynthesis.from.glutamate	7738	0.0025501	19.778
GCST90027562	rs4831157	1.88951e-06	3	116463392	C	G	0.436833	0.108553	0.0227817	PWY.5918..superpathay.of.heme.biosynthesis.from.glutamate	7738	0.00292554	22.6984
GCST90027562	rs2913384	5.94415e-06	5	158070705	A	G	0.924665	-0.188034	0.0415236	PWY.5918..superpathay.of.heme.biosynthesis.from.glutamate	7738	0.00264305	20.5008
GCST90027562	rs10089785	8.46169e-06	8	109599969	C	T	0.401736	0.101733	0.0228451	PWY.5918..superpathay.of.heme.biosynthesis.from.glutamate	7738	0.00255621	19.8255
GCST90027562	rs61344468	3.87242e-06	17	9910617	G	A	0.124387	-0.156927	0.0339806	PWY.5918..superpathay.of.heme.biosynthesis.from.glutamate	7738	0.00274856	21.3215
GCST90027562	rs7221236	8.63463e-06	17	68888753	G	A	0.638583	0.10055	0.0226016	PWY.5918..superpathay.of.heme.biosynthesis.from.glutamate	7738	0.00255123	19.7868
GCST90027562	rs2116877	9.04293e-06	19	11358440	T	C	0.902589	-0.164697	0.0371034	PWY.5918..superpathay.of.heme.biosynthesis.from.glutamate	7738	0.00253988	19.6985
GCST90027563	rs2078597	6.186e-07	1	34890247	G	A	0.10434	-0.294388	0.059051	PWY.5920..superpathway.of.heme.biosynthesis.from.glycine	7738	0.00320158	24.847
GCST90027563	rs56931274	8.64054e-06	3	111726462	T	G	0.283056	-0.175476	0.0394446	PWY.5920..superpathway.of.heme.biosynthesis.from.glycine	7738	0.00255106	19.7855
GCST90027563	rs147911740	1.31171e-06	7	105312606	A	G	0.0662413	0.345903	0.0714976	PWY.5920..superpathway.of.heme.biosynthesis.from.glycine	7738	0.00301569	23.3999
GCST90027563	rs11771094	8.65497e-06	7	138346224	A	G	0.400993	-0.158301	0.0355869	PWY.5920..superpathway.of.heme.biosynthesis.from.glycine	7738	0.00255065	19.7823
GCST90027563	rs10429455	3.46887e-06	9	13608357	C	G	0.51264	-0.164629	0.0354734	PWY.5920..superpathway.of.heme.biosynthesis.from.glycine	7738	0.00277568	21.5324
GCST90027563	rs74471865	9.42178e-06	11	7355578	A	G	0.0533491	0.341856	0.0771678	PWY.5920..superpathway.of.heme.biosynthesis.from.glycine	7738	0.0025298	19.6201
GCST90027563	rs7125672	7.41463e-07	11	90954660	G	A	0.562181	-0.178111	0.0359808	PWY.5920..superpathway.of.heme.biosynthesis.from.glycine	7738	0.00315674	24.4979
GCST90027563	rs414161	7.90803e-06	12	92689173	G	A	0.28364	0.169392	0.0379151	PWY.5920..superpathway.of.heme.biosynthesis.from.glycine	7738	0.00257284	19.9548
GCST90027563	rs12821396	5.8067e-07	12	108292384	T	C	0.0510083	0.396267	0.0792925	PWY.5920..superpathway.of.heme.biosynthesis.from.glycine	7738	0.00321724	24.9689
GCST90027563	rs73160295	9.76965e-06	12	130397167	A	G	0.100678	-0.257202	0.0581614	PWY.5920..superpathway.of.heme.biosynthesis.from.glycine	7738	0.00252089	19.5509
GCST90027563	rs34838879	1.82016e-06	13	24754695	G	A	0.0559422	0.416083	0.0871847	PWY.5920..superpathway.of.heme.biosynthesis.from.glycine	7738	0.00293477	22.7702
GCST90027564	rs79195460	7.12186e-06	1	26717588	T	C	0.0548497	0.193987	0.043204	PWY.5941..glycogen.degradation.II..eukaryotic.	7738	0.00259858	20.155
GCST90027564	rs73816874	8.44639e-06	3	16696363	T	C	0.434074	0.0869627	0.0195266	PWY.5941..glycogen.degradation.II..eukaryotic.	7738	0.00255665	19.8289
GCST90027564	rs2484671	4.68595e-06	10	44201902	C	G	0.0962477	-0.156409	0.0341626	PWY.5941..glycogen.degradation.II..eukaryotic.	7738	0.00270159	20.9561
GCST90027564	rs4148913	2.71812e-06	10	73729752	G	A	0.443434	0.0924275	0.019703	PWY.5941..glycogen.degradation.II..eukaryotic.	7738	0.00283581	22.0002
GCST90027564	rs78689694	2.88568e-06	11	126234820	C	G	0.149301	0.125408	0.0268035	PWY.5941..glycogen.degradation.II..eukaryotic.	7738	0.00282106	21.8855
GCST90027564	rs118026734	6.50394e-06	15	60017171	T	C	0.0577757	0.205727	0.0456228	PWY.5941..glycogen.degradation.II..eukaryotic.	7738	0.00262091	20.3286
GCST90027564	rs321605	3.82874e-06	17	33879260	T	C	0.607674	-0.0920684	0.0199262	PWY.5941..glycogen.degradation.II..eukaryotic.	7738	0.00275136	21.3432
GCST90027564	rs12606812	4.9938e-06	18	44123969	T	G	0.574679	0.0896761	0.0196441	PWY.5941..glycogen.degradation.II..eukaryotic.	7738	0.00268593	20.8343
GCST90027564	rs3764571	5.84269e-06	19	376382	C	T	0.307387	-0.0948593	0.020931	PWY.5941..glycogen.degradation.II..eukaryotic.	7738	0.00264728	20.5337
GCST90027564	rs9979263	9.83239e-06	21	18002498	G	A	0.714393	0.110587	0.025015	PWY.5941..glycogen.degradation.II..eukaryotic.	7738	0.00251932	19.5387
GCST90027565	rs16824588	6.3046e-06	1	1900232	C	T	0.417526	-0.0812684	0.017996	PWY.5971..palmitate.biosynthesis.II..bacteria.and.plants.	7738	0.00262856	20.3882
GCST90027565	rs3936142	8.33569e-07	2	134471302	A	G	0.70319	0.0982908	0.0199481	PWY.5971..palmitate.biosynthesis.II..bacteria.and.plants.	7738	0.00312778	24.2724
GCST90027565	rs831864	3.8188e-06	2	182263951	C	T	0.903397	0.146258	0.0316506	PWY.5971..palmitate.biosynthesis.II..bacteria.and.plants.	7738	0.002752	21.3482
GCST90027565	rs58803641	3.89232e-06	2	228235929	G	A	0.117129	0.1277	0.0276583	PWY.5971..palmitate.biosynthesis.II..bacteria.and.plants.	7738	0.0027473	21.3116
GCST90027565	rs936232	3.79459e-06	4	25813070	A	G	0.355818	-0.0863461	0.0186802	PWY.5971..palmitate.biosynthesis.II..bacteria.and.plants.	7738	0.00275356	21.3604
GCST90027565	rs10065090	7.60565e-06	5	18433482	G	A	0.0795024	0.147556	0.0329661	PWY.5971..palmitate.biosynthesis.II..bacteria.and.plants.	7738	0.00258242	20.0293
GCST90027565	rs1154029	9.59472e-06	6	153880741	C	T	0.518805	-0.0817275	0.0184649	PWY.5971..palmitate.biosynthesis.II..bacteria.and.plants.	7738	0.00252533	19.5854
GCST90027565	rs12357875	3.06185e-06	10	11424595	T	C	0.0746233	0.157672	0.0337872	PWY.5971..palmitate.biosynthesis.II..bacteria.and.plants.	7738	0.00280645	21.7718
GCST90027565	rs28416225	6.26721e-06	10	102589112	A	G	0.20514	-0.109389	0.0242163	PWY.5971..palmitate.biosynthesis.II..bacteria.and.plants.	7738	0.00263003	20.3995
GCST90027565	rs1453942	3.42743e-06	11	81791571	G	A	0.559055	0.0838797	0.0180643	PWY.5971..palmitate.biosynthesis.II..bacteria.and.plants.	7738	0.00277864	21.5555
GCST90027565	rs1436177	2.32207e-06	12	88229346	A	G	0.243165	-0.0999631	0.0211644	PWY.5971..palmitate.biosynthesis.II..bacteria.and.plants.	7738	0.00287466	22.3025
GCST90027565	rs12605920	9.99223e-06	18	66168243	T	C	0.0546815	-0.181525	0.0410936	PWY.5971..palmitate.biosynthesis.II..bacteria.and.plants.	7738	0.00251536	19.5079
GCST90027565	rs6083566	5.42079e-06	20	2512347	C	A	0.692102	0.0896544	0.0197138	PWY.5971..palmitate.biosynthesis.II..bacteria.and.plants.	7738	0.00266573	20.6772
GCST90027565	rs2838445	1.22868e-06	21	45362489	C	G	0.444064	0.0877575	0.0180908	PWY.5971..palmitate.biosynthesis.II..bacteria.and.plants.	7738	0.00303185	23.5257
GCST90027566	rs72676149	1.99914e-07	1	63886832	T	C	0.0689379	-0.168586	0.032424	PWY.5973..cis.vaccenate.biosynthesis	7738	0.0034815	27.027
GCST90027566	rs36081122	4.52275e-06	1	222555659	A	G	0.0672964	0.158488	0.0345607	PWY.5973..cis.vaccenate.biosynthesis	7738	0.00271032	21.024
GCST90027566	rs13139468	7.34678e-06	4	65763976	G	A	0.754715	-0.0872292	0.0194561	PWY.5973..cis.vaccenate.biosynthesis	7738	0.00259094	20.0956
GCST90027566	rs1382794	5.16506e-06	4	175961086	C	A	0.647738	-0.0839889	0.0184268	PWY.5973..cis.vaccenate.biosynthesis	7738	0.00267762	20.7697
GCST90027566	rs72815470	9.47215e-06	5	174895622	A	T	0.0605177	-0.163954	0.0370193	PWY.5973..cis.vaccenate.biosynthesis	7738	0.00252849	19.61
GCST90027566	rs4278144	2.25716e-06	8	62697207	C	A	0.35137	0.0814217	0.0172178	PWY.5973..cis.vaccenate.biosynthesis	7738	0.00288166	22.3569
GCST90027566	rs7072479	7.74834e-06	10	67016812	C	A	0.476562	-0.0728056	0.0162802	PWY.5973..cis.vaccenate.biosynthesis	7738	0.00257785	19.9938
GCST90027566	rs4751058	1.36842e-06	10	130874125	A	G	0.15327	-0.10964	0.022702	PWY.5973..cis.vaccenate.biosynthesis	7738	0.00300523	23.3185
GCST90027566	rs13377496	9.55547e-06	11	132864099	T	C	0.0869516	-0.13346	0.0301469	PWY.5973..cis.vaccenate.biosynthesis	7738	0.00252633	19.5932
GCST90027566	rs2889496	1.15316e-06	12	7837207	T	C	0.318099	0.0867878	0.0178446	PWY.5973..cis.vaccenate.biosynthesis	7738	0.00304753	23.6477
GCST90027566	rs11110734	9.43913e-06	12	101667816	T	C	0.0881286	0.128847	0.0290875	PWY.5973..cis.vaccenate.biosynthesis	7738	0.00252934	19.6166
GCST90027566	rs2039970	7.69011e-06	13	60910291	T	C	0.633698	0.0761333	0.0170182	PWY.5973..cis.vaccenate.biosynthesis	7738	0.00257971	20.0082
GCST90027566	rs2199729	7.50469e-06	15	95204315	A	C	0.0812798	0.139488	0.0311437	PWY.5973..cis.vaccenate.biosynthesis	7738	0.00258571	20.0549
GCST90027566	rs17509881	8.97977e-07	16	65124400	A	T	0.0603708	0.176081	0.0358414	PWY.5973..cis.vaccenate.biosynthesis	7738	0.00310937	24.1291
GCST90027566	rs483485	4.01757e-06	18	77530693	T	C	0.917203	0.140699	0.0305173	PWY.5973..cis.vaccenate.biosynthesis	7738	0.0027395	21.251
GCST90027566	rs7268601	6.14834e-06	20	59629172	A	T	0.31818	0.0814429	0.0180135	PWY.5973..cis.vaccenate.biosynthesis	7738	0.00263474	20.4362
GCST90027567	rs12611718	6.84019e-06	2	177632714	A	G	0.554349	0.0747537	0.0166171	PWY.5989..stearate.biosynthesis.II..bacteria.and.plants.	7738	0.00260851	20.2322
GCST90027567	rs78561414	5.04602e-06	2	228834910	C	T	0.132735	-0.111273	0.0243866	PWY.5989..stearate.biosynthesis.II..bacteria.and.plants.	7738	0.00268336	20.8144
GCST90027567	rs62191280	4.00673e-06	2	242619175	C	G	0.168202	-0.1023	0.022186	PWY.5989..stearate.biosynthesis.II..bacteria.and.plants.	7738	0.00274016	21.2561
GCST90027567	rs114981645	9.23339e-08	4	7235183	A	G	0.0535532	-0.198497	0.0371633	PWY.5989..stearate.biosynthesis.II..bacteria.and.plants.	7738	0.00367325	28.521
GCST90027567	rs1335509	3.14759e-06	9	21753138	A	G	0.875546	-0.123858	0.0265736	PWY.5989..stearate.biosynthesis.II..bacteria.and.plants.	7738	0.00279964	21.7188
GCST90027567	rs2814198	9.14275e-06	10	134035314	G	A	0.81567	-0.0930354	0.0209704	PWY.5989..stearate.biosynthesis.II..bacteria.and.plants.	7738	0.00253718	19.6776
GCST90027567	rs1945878	1.47328e-06	11	81068570	C	T	0.841539	0.10788	0.0224058	PWY.5989..stearate.biosynthesis.II..bacteria.and.plants.	7738	0.00298699	23.1766
GCST90027567	rs73210347	2.15469e-06	13	59829586	T	A	0.0998431	0.131763	0.0278078	PWY.5989..stearate.biosynthesis.II..bacteria.and.plants.	7738	0.00289312	22.4461
GCST90027568	rs17565738	7.64603e-06	1	220454111	C	T	0.130595	0.109393	0.0244461	PWY.6121..5.aminoimidazole.ribonucleotide.biosynthesis.I	7738	0.00258112	20.0192
GCST90027568	rs7422743	3.74954e-06	2	76674303	T	C	0.640166	0.0778904	0.0168419	PWY.6121..5.aminoimidazole.ribonucleotide.biosynthesis.I	7738	0.00275651	21.3833
GCST90027568	rs949889	1.9403e-06	2	116156419	T	C	0.823369	-0.0989242	0.0207844	PWY.6121..5.aminoimidazole.ribonucleotide.biosynthesis.I	7738	0.00291899	22.6474
GCST90027568	rs13013209	8.37498e-06	2	152500449	G	C	0.494561	-0.0755064	0.0169473	PWY.6121..5.aminoimidazole.ribonucleotide.biosynthesis.I	7738	0.00255874	19.8452
GCST90027568	rs2356936	8.13489e-06	4	146983818	G	C	0.752605	-0.0826788	0.0185312	PWY.6121..5.aminoimidazole.ribonucleotide.biosynthesis.I	7738	0.00256589	19.9008
GCST90027568	rs9404304	5.47376e-06	6	103485557	T	C	0.20735	0.0926412	0.0203797	PWY.6121..5.aminoimidazole.ribonucleotide.biosynthesis.I	7738	0.00266334	20.6586
GCST90027568	rs4960720	1.59403e-06	7	155059791	G	T	0.841949	0.103922	0.0216546	PWY.6121..5.aminoimidazole.ribonucleotide.biosynthesis.I	7738	0.00296753	23.0251
GCST90027568	rs7012282	4.58312e-06	8	17620546	C	G	0.130547	-0.108652	0.0237076	PWY.6121..5.aminoimidazole.ribonucleotide.biosynthesis.I	7738	0.00270706	20.9986
GCST90027568	rs3858437	7.89079e-06	11	32385658	A	G	0.227581	0.08431	0.0188692	PWY.6121..5.aminoimidazole.ribonucleotide.biosynthesis.I	7738	0.00257337	19.959
GCST90027568	rs112199808	4.0489e-06	19	35666550	A	C	0.0920788	-0.129859	0.028176	PWY.6121..5.aminoimidazole.ribonucleotide.biosynthesis.I	7738	0.00273758	21.2361
GCST90027568	rs415502	9.02281e-06	20	54103522	C	A	0.539416	0.0706113	0.0159058	PWY.6121..5.aminoimidazole.ribonucleotide.biosynthesis.I	7738	0.00254043	19.7028
GCST90027569	rs79744905	8.72407e-06	2	57311388	C	A	0.16705	0.0965123	0.0217047	PWY.6123..inosine.5..phosphate.biosynthesis.I	7738	0.0025487	19.7671
GCST90027569	rs7713337	1.48519e-06	5	75029784	C	T	0.348096	0.0823339	0.0171058	PWY.6123..inosine.5..phosphate.biosynthesis.I	7738	0.002985	23.1611
GCST90027569	rs2555143	7.61631e-06	11	6541580	G	T	0.611075	0.073762	0.0164806	PWY.6123..inosine.5..phosphate.biosynthesis.I	7738	0.00258208	20.0267
GCST90027569	rs1802608	6.23719e-06	11	71850722	T	C	0.0601283	-0.156526	0.0346435	PWY.6123..inosine.5..phosphate.biosynthesis.I	7738	0.00263121	20.4087
GCST90027569	rs3217852	9.47833e-06	12	4397766	C	G	0.221903	-0.0863884	0.0195063	PWY.6123..inosine.5..phosphate.biosynthesis.I	7738	0.00252833	19.6087
GCST90027569	rs1076198	8.34754e-06	17	31350133	T	G	0.171427	0.0948556	0.0212868	PWY.6123..inosine.5..phosphate.biosynthesis.I	7738	0.00255954	19.8514
GCST90027569	rs7236342	1.39686e-06	18	45875156	G	C	0.499865	-0.0790259	0.0163769	PWY.6123..inosine.5..phosphate.biosynthesis.I	7738	0.00300015	23.279
GCST90027570	rs12035670	2.73344e-06	1	52532634	T	C	0.332632	-0.0832324	0.0177472	PWY.6125..superpathway.of.guanosine.nucleotides.de.novo.biosynthesis.II	7738	0.00283442	21.9894
GCST90027570	rs67977127	2.64355e-07	2	100179357	G	C	0.157117	0.121055	0.0235185	PWY.6125..superpathway.of.guanosine.nucleotides.de.novo.biosynthesis.II	7738	0.0034122	26.4872
GCST90027570	rs72923573	6.58783e-06	2	193554633	A	G	0.115623	0.117939	0.0261704	PWY.6125..superpathway.of.guanosine.nucleotides.de.novo.biosynthesis.II	7738	0.00261775	20.3041
GCST90027570	rs838736	9.60845e-06	2	234324232	A	G	0.539543	0.0730335	0.0165018	PWY.6125..superpathway.of.guanosine.nucleotides.de.novo.biosynthesis.II	7738	0.00252498	19.5827
GCST90027570	rs10484603	2.96563e-06	6	155724578	G	A	0.105581	0.138656	0.0296705	PWY.6125..superpathway.of.guanosine.nucleotides.de.novo.biosynthesis.II	7738	0.00281432	21.833
GCST90027570	rs62444998	5.76285e-06	7	38373860	C	A	0.114578	-0.117753	0.025966	PWY.6125..superpathway.of.guanosine.nucleotides.de.novo.biosynthesis.II	7738	0.00265067	20.5601
GCST90027570	rs4917011	3.08675e-06	7	50251614	T	C	0.223025	-0.0923215	0.0197904	PWY.6125..superpathway.of.guanosine.nucleotides.de.novo.biosynthesis.II	7738	0.00280445	21.7562
GCST90027570	rs11259346	9.58026e-06	10	14838247	T	C	0.325841	0.0779607	0.0176125	PWY.6125..superpathway.of.guanosine.nucleotides.de.novo.biosynthesis.II	7738	0.0025257	19.5883
GCST90027570	rs117176738	4.48465e-06	11	72339729	G	A	0.0555993	-0.164783	0.0359195	PWY.6125..superpathway.of.guanosine.nucleotides.de.novo.biosynthesis.II	7738	0.0027124	21.0402
GCST90027570	rs141529746	9.03234e-06	19	6149947	A	G	0.15493	-0.104617	0.023567	PWY.6125..superpathway.of.guanosine.nucleotides.de.novo.biosynthesis.II	7738	0.00254017	19.7008
GCST90027570	rs2831866	2.90015e-06	21	29874982	A	G	0.0718476	-0.168153	0.0359473	PWY.6125..superpathway.of.guanosine.nucleotides.de.novo.biosynthesis.II	7738	0.00281983	21.8759
GCST90027571	rs9428255	7.45967e-06	1	119110848	T	C	0.915129	-0.13401	0.0299121	PWY.6147..6.hydroxymethyl.dihydropterin.diphosphate.biosynthesis.I	7738	0.00258719	20.0664
GCST90027571	rs73021847	9.93013e-06	1	158980874	C	T	0.055348	0.167156	0.0378294	PWY.6147..6.hydroxymethyl.dihydropterin.diphosphate.biosynthesis.I	7738	0.00251689	19.5198
GCST90027571	rs993597	8.01741e-06	3	67794218	G	A	0.752699	-0.0846073	0.0189502	PWY.6147..6.hydroxymethyl.dihydropterin.diphosphate.biosynthesis.I	7738	0.00256946	19.9286
GCST90027571	rs1813601	8.75464e-06	4	21271512	C	A	0.701239	0.0790939	0.0177905	PWY.6147..6.hydroxymethyl.dihydropterin.diphosphate.biosynthesis.I	7738	0.00254784	19.7604
GCST90027571	rs11732083	3.91347e-06	4	137349221	A	C	0.231878	0.0887252	0.0192215	PWY.6147..6.hydroxymethyl.dihydropterin.diphosphate.biosynthesis.I	7738	0.00274596	21.3013
GCST90027571	rs1366290	2.32586e-06	8	59941575	G	A	0.469278	-0.07591	0.016073	PWY.6147..6.hydroxymethyl.dihydropterin.diphosphate.biosynthesis.I	7738	0.00287426	22.2994
GCST90027571	rs7462652	4.75349e-06	8	135439952	G	C	0.52246	0.0731884	0.0159961	PWY.6147..6.hydroxymethyl.dihydropterin.diphosphate.biosynthesis.I	7738	0.00269807	20.9287
GCST90027571	rs10792007	6.64703e-07	11	68728397	C	T	0.565991	0.0803808	0.0161686	PWY.6147..6.hydroxymethyl.dihydropterin.diphosphate.biosynthesis.I	7738	0.00318379	24.7085
GCST90027571	rs2714053	4.84967e-08	11	123312063	G	A	0.598328	-0.0959623	0.017586	PWY.6147..6.hydroxymethyl.dihydropterin.diphosphate.biosynthesis.I	7738	0.00383327	29.7683
GCST90027571	rs77651025	9.52586e-06	13	103878538	C	G	0.0568179	0.16522	0.0373153	PWY.6147..6.hydroxymethyl.dihydropterin.diphosphate.biosynthesis.I	7738	0.0025271	19.5992
GCST90027571	rs2548882	3.48232e-06	16	78716583	C	A	0.822267	-0.100029	0.0215575	PWY.6147..6.hydroxymethyl.dihydropterin.diphosphate.biosynthesis.I	7738	0.00277473	21.525
GCST90027571	rs1940600	3.09017e-06	18	5888920	T	G	0.59842	0.0791541	0.0169686	PWY.6147..6.hydroxymethyl.dihydropterin.diphosphate.biosynthesis.I	7738	0.00280418	21.7541
GCST90027571	rs73401412	3.4802e-06	18	24097691	T	C	0.143375	-0.115537	0.024899	PWY.6147..6.hydroxymethyl.dihydropterin.diphosphate.biosynthesis.I	7738	0.00277488	21.5262
GCST90027571	rs11090280	5.74367e-06	22	24028412	C	T	0.484462	0.0724173	0.0159664	PWY.6147..6.hydroxymethyl.dihydropterin.diphosphate.biosynthesis.I	7738	0.00265149	20.5665
GCST90027571	rs5771226	9.32121e-06	22	50639528	C	T	0.535523	-0.0723826	0.0163305	PWY.6147..6.hydroxymethyl.dihydropterin.diphosphate.biosynthesis.I	7738	0.00253243	19.6406
GCST90027572	rs7513344	1.79283e-09	1	4220095	A	C	0.0865728	0.181259	0.0301318	PWY.6151..S.adenosyl.L.methionine.cycle.I	7738	0.00465473	36.1774
GCST90027572	rs79033343	6.08504e-06	1	183289020	T	C	0.0748113	-0.137929	0.0304922	PWY.6151..S.adenosyl.L.methionine.cycle.I	7738	0.00263728	20.456
GCST90027572	rs1751578	3.05442e-06	1	208172725	T	C	0.446455	-0.0769954	0.0164974	PWY.6151..S.adenosyl.L.methionine.cycle.I	7738	0.00280705	21.7764
GCST90027572	rs62314649	3.95956e-06	4	137651020	A	G	0.144953	-0.108276	0.0234693	PWY.6151..S.adenosyl.L.methionine.cycle.I	7738	0.00274308	21.2788
GCST90027572	rs6879880	2.18993e-06	5	169646064	C	T	0.384954	0.0768625	0.0162327	PWY.6151..S.adenosyl.L.methionine.cycle.I	7738	0.00288912	22.415
GCST90027572	rs12530267	1.45854e-06	6	15736512	A	G	0.19027	0.0987123	0.0204932	PWY.6151..S.adenosyl.L.methionine.cycle.I	7738	0.00298947	23.1959
GCST90027572	rs11994131	9.4069e-06	8	132868221	G	A	0.453585	-0.0706273	0.0159416	PWY.6151..S.adenosyl.L.methionine.cycle.I	7738	0.00253018	19.6232
GCST90027572	rs12833807	2.50084e-06	12	94289723	G	C	0.464291	0.0764044	0.0162284	PWY.6151..S.adenosyl.L.methionine.cycle.I	7738	0.00285636	22.1601
GCST90027572	rs116996492	5.88872e-07	15	101676776	T	C	0.113678	-0.140893	0.0282078	PWY.6151..S.adenosyl.L.methionine.cycle.I	7738	0.00321377	24.9419
GCST90027572	rs2827430	3.19349e-06	21	23720260	A	G	0.077787	-0.140764	0.03022	PWY.6151..S.adenosyl.L.methionine.cycle.I	7738	0.00279607	21.691
GCST90027572	rs4818783	5.18188e-06	21	46916737	G	C	0.121313	-0.111704	0.024511	PWY.6151..S.adenosyl.L.methionine.cycle.I	7738	0.00267682	20.7635
GCST90027572	rs2235334	1.0959e-07	22	37904251	C	T	0.528302	-0.0835144	0.0157276	PWY.6151..S.adenosyl.L.methionine.cycle.I	7738	0.0036307	28.1894
GCST90027572	rs1807675	8.31006e-06	22	50067994	G	T	0.616935	-0.0726953	0.0163102	PWY.6151..S.adenosyl.L.methionine.cycle.I	7738	0.00256065	19.86
GCST90027573	rs2813909	2.93053e-06	1	244778044	T	C	0.220554	0.0906401	0.0193856	PWY.6163..chorismate.biosynthesis.from.3.dehydroquinate	7738	0.00281726	21.8559
GCST90027573	rs4581848	8.15478e-06	2	159280415	C	T	0.0517591	0.176156	0.0394872	PWY.6163..chorismate.biosynthesis.from.3.dehydroquinate	7738	0.00256529	19.8961
GCST90027573	rs75060356	2.41314e-06	6	168170440	A	G	0.201451	-0.0951399	0.0201767	PWY.6163..chorismate.biosynthesis.from.3.dehydroquinate	7738	0.00286517	22.2286
GCST90027573	rs1093520	3.01309e-06	7	98159418	G	T	0.915857	0.155616	0.033323	PWY.6163..chorismate.biosynthesis.from.3.dehydroquinate	7738	0.00281041	21.8026
GCST90027573	rs62568138	5.92486e-06	9	79596268	G	A	0.057462	0.161024	0.0355535	PWY.6163..chorismate.biosynthesis.from.3.dehydroquinate	7738	0.00264385	20.507
GCST90027573	rs113358976	8.65009e-06	12	78122978	C	A	0.0665154	0.1485	0.0333825	PWY.6163..chorismate.biosynthesis.from.3.dehydroquinate	7738	0.00255079	19.7834
GCST90027573	rs73200771	1.04793e-06	12	88286940	A	G	0.0520806	-0.174885	0.0358193	PWY.6163..chorismate.biosynthesis.from.3.dehydroquinate	7738	0.00307118	23.8318
GCST90027573	rs62097226	3.08253e-06	18	32384187	A	T	0.0639117	0.159255	0.0341364	PWY.6163..chorismate.biosynthesis.from.3.dehydroquinate	7738	0.00280479	21.7589
GCST90027573	rs7263922	2.45741e-06	20	50014608	T	C	0.232747	0.089691	0.0190361	PWY.6163..chorismate.biosynthesis.from.3.dehydroquinate	7738	0.00286068	22.1937
GCST90027573	rs136110	2.20302e-06	22	47369660	C	T	0.208243	0.095786	0.0202343	PWY.6163..chorismate.biosynthesis.from.3.dehydroquinate	7738	0.00288765	22.4035
GCST90027574	rs10515768	5.25187e-06	5	158084494	C	T	0.494986	0.0758433	0.0166525	PWY.621..sucrose.degradation.III..sucrose.invertase.	7738	0.00267352	20.7378
GCST90027574	rs1221558	2.75617e-06	6	91109033	T	G	0.805197	-0.097888	0.0208796	PWY.621..sucrose.degradation.III..sucrose.invertase.	7738	0.00283238	21.9736
GCST90027574	rs734738	8.37302e-06	6	134568921	T	C	0.544809	0.0769765	0.0172771	PWY.621..sucrose.degradation.III..sucrose.invertase.	7738	0.00255879	19.8456
GCST90027574	rs7798564	3.66629e-06	7	21965073	T	C	0.82517	-0.0977785	0.0211209	PWY.621..sucrose.degradation.III..sucrose.invertase.	7738	0.00276204	21.4263
GCST90027574	rs7989040	1.2835e-06	13	104401268	A	G	0.084858	-0.14697	0.0303512	PWY.621..sucrose.degradation.III..sucrose.invertase.	7738	0.00302106	23.4417
GCST90027574	rs75967282	3.43413e-07	17	59520438	C	G	0.0514132	-0.191576	0.0375793	PWY.621..sucrose.degradation.III..sucrose.invertase.	7738	0.00334734	25.982
GCST90027574	rs6504045	3.0143e-06	17	59555112	G	A	0.265218	0.0847977	0.0181586	PWY.621..sucrose.degradation.III..sucrose.invertase.	7738	0.00281031	21.8018
GCST90027575	rs11693339	3.59209e-06	2	60230735	C	T	0.296342	-0.1592	0.0343571	PWY.6263..superpathway.of.menaquinol.8.biosynthesis.II	7738	0.00276708	21.4655
GCST90027575	rs73883495	8.49089e-06	3	179789741	T	A	0.112841	-0.22072	0.049573	PWY.6263..superpathway.of.menaquinol.8.biosynthesis.II	7738	0.00255536	19.8189
GCST90027575	rs12218078	5.99898e-06	10	122398936	A	C	0.104227	-0.230734	0.0509749	PWY.6263..superpathway.of.menaquinol.8.biosynthesis.II	7738	0.00264079	20.4832
GCST90027575	rs78044740	3.29603e-06	17	30937416	G	A	0.0565355	0.312579	0.0672004	PWY.6263..superpathway.of.menaquinol.8.biosynthesis.II	7738	0.00278828	21.6304
GCST90027575	rs1006589	5.34637e-06	17	77263133	C	T	0.407314	0.153638	0.0337613	PWY.6263..superpathway.of.menaquinol.8.biosynthesis.II	7738	0.00266913	20.7037
GCST90027576	rs17033379	2.80884e-06	2	45511734	C	G	0.144102	-0.120386	0.0256997	PWY.6284..superpathway.of.unsaturated.fatty.acids.biosynthesis..E..coli.	7738	0.00282771	21.9372
GCST90027576	rs6730157	2.02628e-06	2	135907088	G	A	0.268673	-0.0966221	0.0203381	PWY.6284..superpathway.of.unsaturated.fatty.acids.biosynthesis..E..coli.	7738	0.00290829	22.5641
GCST90027576	rs3774046	6.68374e-06	3	170737003	G	A	0.169099	0.108148	0.024014	PWY.6284..superpathway.of.unsaturated.fatty.acids.biosynthesis..E..coli.	7738	0.0026142	20.2764
GCST90027576	rs12511142	8.36565e-06	4	185179375	A	C	0.532631	0.0797793	0.0179054	PWY.6284..superpathway.of.unsaturated.fatty.acids.biosynthesis..E..coli.	7738	0.00255901	19.8473
GCST90027576	rs2961771	3.78096e-06	5	151880286	T	C	0.214148	0.101917	0.0220452	PWY.6284..superpathway.of.unsaturated.fatty.acids.biosynthesis..E..coli.	7738	0.00275445	21.3673
GCST90027576	rs61406022	3.84838e-06	5	178197894	A	G	0.23517	0.101809	0.0220395	PWY.6284..superpathway.of.unsaturated.fatty.acids.biosynthesis..E..coli.	7738	0.0027501	21.3334
GCST90027576	rs2903400	3.95856e-06	7	70270672	T	G	0.210115	-0.106115	0.0230007	PWY.6284..superpathway.of.unsaturated.fatty.acids.biosynthesis..E..coli.	7738	0.00274314	21.2793
GCST90027576	rs117882621	5.36158e-06	9	136410371	G	C	0.0745627	-0.178562	0.0392434	PWY.6284..superpathway.of.unsaturated.fatty.acids.biosynthesis..E..coli.	7738	0.00266843	20.6982
GCST90027576	rs10146289	9.65271e-06	14	32941522	A	G	0.413617	0.082696	0.0186892	PWY.6284..superpathway.of.unsaturated.fatty.acids.biosynthesis..E..coli.	7738	0.00252385	19.5739
GCST90027576	rs34824853	9.48524e-06	17	18219742	A	G	0.0632517	-0.188816	0.0426358	PWY.6284..superpathway.of.unsaturated.fatty.acids.biosynthesis..E..coli.	7738	0.00252815	19.6073
GCST90027576	rs142578694	3.18264e-06	19	12867770	T	C	0.170457	-0.116457	0.0249979	PWY.6284..superpathway.of.unsaturated.fatty.acids.biosynthesis..E..coli.	7738	0.00279691	21.6976
GCST90027577	rs4648487	4.17638e-06	1	3285304	C	T	0.387593	-0.145884	0.0316974	PWY.6285..superpathway.of.fatty.acids.biosynthesis..E..coli.	7738	0.00272995	21.1767
GCST90027577	rs11686319	3.32646e-06	2	177621519	A	G	0.194749	0.187164	0.0402541	PWY.6285..superpathway.of.fatty.acids.biosynthesis..E..coli.	7738	0.00278601	21.6128
GCST90027577	rs996426	1.62262e-06	2	190441491	C	A	0.278287	0.167575	0.0349441	PWY.6285..superpathway.of.fatty.acids.biosynthesis..E..coli.	7738	0.00296314	22.991
GCST90027577	rs9994112	8.09968e-06	4	85285196	A	G	0.197016	0.180107	0.0403597	PWY.6285..superpathway.of.fatty.acids.biosynthesis..E..coli.	7738	0.00256695	19.909
GCST90027577	rs1419253	5.41416e-06	9	19892748	G	A	0.371009	0.152911	0.0336211	PWY.6285..superpathway.of.fatty.acids.biosynthesis..E..coli.	7738	0.00266603	20.6795
GCST90027577	rs142500830	4.94334e-06	9	93128856	A	G	0.0514504	-0.322874	0.0706945	PWY.6285..superpathway.of.fatty.acids.biosynthesis..E..coli.	7738	0.00268843	20.8537
GCST90027577	rs1784430	4.52292e-06	11	102474813	T	C	0.606237	-0.149956	0.0327002	PWY.6285..superpathway.of.fatty.acids.biosynthesis..E..coli.	7738	0.00271031	21.024
GCST90027577	rs2507904	7.89589e-06	11	115001610	C	T	0.530025	-0.13966	0.0312578	PWY.6285..superpathway.of.fatty.acids.biosynthesis..E..coli.	7738	0.00257322	19.9578
GCST90027577	rs7322087	7.73193e-06	13	22789521	T	G	0.0967722	-0.254636	0.056934	PWY.6285..superpathway.of.fatty.acids.biosynthesis..E..coli.	7738	0.00257837	19.9979
GCST90027577	rs77859481	4.97726e-06	13	101888058	T	C	0.0999669	0.249398	0.0546238	PWY.6285..superpathway.of.fatty.acids.biosynthesis..E..coli.	7738	0.00268674	20.8406
GCST90027577	rs3861491	8.42123e-07	14	50440474	G	A	0.66192	-0.171693	0.0348592	PWY.6285..superpathway.of.fatty.acids.biosynthesis..E..coli.	7738	0.00312525	24.2527
GCST90027577	rs148303468	4.74749e-06	17	5001547	T	C	0.200859	0.177441	0.0387795	PWY.6285..superpathway.of.fatty.acids.biosynthesis..E..coli.	7738	0.00269838	20.9311
GCST90027578	rs12035670	3.79477e-06	1	52532634	T	C	0.332632	0.081705	0.0176762	PWY.6317..galactose.degradation.I..Leloir.pathway.	7738	0.00275355	21.3603
GCST90027578	rs115981692	2.87917e-06	1	216168988	A	G	0.052016	0.168762	0.0360659	PWY.6317..galactose.degradation.I..Leloir.pathway.	7738	0.00282162	21.8898
GCST90027578	rs12623606	6.30398e-06	2	6760635	G	A	0.53817	-0.0734709	0.0162693	PWY.6317..galactose.degradation.I..Leloir.pathway.	7738	0.00262859	20.3883
GCST90027578	rs13016472	3.07734e-06	2	127501263	T	C	0.365216	0.0804267	0.0172383	PWY.6317..galactose.degradation.I..Leloir.pathway.	7738	0.0028052	21.7621
GCST90027578	rs10026887	9.7164e-06	4	63097935	T	C	0.309497	-0.0774366	0.0175062	PWY.6317..galactose.degradation.I..Leloir.pathway.	7738	0.00252223	19.5613
GCST90027578	rs2168031	5.01065e-07	4	177259491	A	G	0.133681	0.127102	0.0252894	PWY.6317..galactose.degradation.I..Leloir.pathway.	7738	0.00325375	25.2532
GCST90027578	rs34566098	3.55059e-06	10	126860657	G	A	0.0538268	0.176661	0.0381057	PWY.6317..galactose.degradation.I..Leloir.pathway.	7738	0.00276994	21.4878
GCST90027578	rs7998195	7.62845e-06	13	55099016	C	T	0.157971	0.0992887	0.0221857	PWY.6317..galactose.degradation.I..Leloir.pathway.	7738	0.00258169	20.0236
GCST90027578	rs35778179	8.32144e-06	14	92835973	T	C	0.0884996	-0.139098	0.0312106	PWY.6317..galactose.degradation.I..Leloir.pathway.	7738	0.00256031	19.8574
GCST90027578	rs79017683	5.10502e-06	16	77972474	T	C	0.0665022	-0.174312	0.0382226	PWY.6317..galactose.degradation.I..Leloir.pathway.	7738	0.0026805	20.7921
GCST90027578	rs12976953	1.81123e-06	19	52779460	T	C	0.0983496	0.134427	0.0281616	PWY.6317..galactose.degradation.I..Leloir.pathway.	7738	0.00293598	22.7797
GCST90027579	rs10801008	1.35773e-06	1	190995271	T	C	0.204592	-0.0989151	0.0204746	PWY.6353..purine.nucleotides.degradation.II..aerobic.	7738	0.00300717	23.3336
GCST90027579	rs7527876	3.03077e-06	1	242928602	C	T	0.177998	-0.100104	0.0214414	PWY.6353..purine.nucleotides.degradation.II..aerobic.	7738	0.00280896	21.7913
GCST90027579	rs62167974	7.64307e-06	2	142162513	A	T	0.416264	-0.0760486	0.0169943	PWY.6353..purine.nucleotides.degradation.II..aerobic.	7738	0.00258122	20.02
GCST90027579	rs2895633	8.12643e-07	5	144586523	A	C	0.416051	-0.0828222	0.0167918	PWY.6353..purine.nucleotides.degradation.II..aerobic.	7738	0.00313407	24.3214
GCST90027579	rs396769	4.62078e-06	5	165313869	C	T	0.22785	0.0928377	0.0202644	PWY.6353..purine.nucleotides.degradation.II..aerobic.	7738	0.00270504	20.983
GCST90027579	rs2768981	7.67971e-06	6	6929057	G	C	0.285092	0.0847845	0.0189508	PWY.6353..purine.nucleotides.degradation.II..aerobic.	7738	0.00258004	20.0108
GCST90027579	rs12201310	1.0398e-06	6	10213643	A	C	0.129567	-0.120363	0.0246445	PWY.6353..purine.nucleotides.degradation.II..aerobic.	7738	0.00307311	23.8468
GCST90027579	rs13205108	8.19007e-06	6	36900403	T	C	0.0754677	0.140698	0.0315456	PWY.6353..purine.nucleotides.degradation.II..aerobic.	7738	0.00256422	19.8878
GCST90027579	rs4870408	5.56519e-06	6	156290325	C	T	0.0829161	0.137155	0.0301954	PWY.6353..purine.nucleotides.degradation.II..aerobic.	7738	0.00265926	20.6269
GCST90027579	rs2137304	4.25881e-08	8	23415240	A	G	0.0902271	-0.156047	0.028477	PWY.6353..purine.nucleotides.degradation.II..aerobic.	7738	0.00386557	30.0201
GCST90027579	rs12336386	1.75662e-06	9	118124074	A	G	0.148984	-0.110372	0.0230925	PWY.6353..purine.nucleotides.degradation.II..aerobic.	7738	0.00294354	22.8385
GCST90027579	rs61828192	6.67658e-06	10	8881717	G	C	0.141527	0.109316	0.0242723	PWY.6353..purine.nucleotides.degradation.II..aerobic.	7738	0.00261446	20.2785
GCST90027579	rs4551833	3.28343e-06	12	43104353	G	T	0.054037	-0.169028	0.0363326	PWY.6353..purine.nucleotides.degradation.II..aerobic.	7738	0.00278922	21.6378
GCST90027579	rs12877628	7.32005e-06	13	110340491	A	G	0.117642	-0.147379	0.0328665	PWY.6353..purine.nucleotides.degradation.II..aerobic.	7738	0.00259183	20.1025
GCST90027579	rs132685	3.7546e-06	22	36576231	C	G	0.291621	0.0872357	0.0188637	PWY.6353..purine.nucleotides.degradation.II..aerobic.	7738	0.00275617	21.3807
GCST90027580	rs1521646	6.46659e-06	2	213044255	C	G	0.485067	-0.17565	0.0389423	PWY.6471..peptidoglycan.biosynthesis.IV..Enterococcus.faecium.	7738	0.00262232	20.3396
GCST90027580	rs3861977	6.35118e-06	6	157803648	T	A	0.123317	0.27831	0.0616502	PWY.6471..peptidoglycan.biosynthesis.IV..Enterococcus.faecium.	7738	0.00262675	20.3741
GCST90027580	rs28433201	7.43506e-07	7	21171589	C	A	0.103038	0.30954	0.0625379	PWY.6471..peptidoglycan.biosynthesis.IV..Enterococcus.faecium.	7738	0.00315606	24.4926
GCST90027580	rs610790	3.07226e-06	11	86208644	T	C	0.306114	-0.194498	0.0416848	PWY.6471..peptidoglycan.biosynthesis.IV..Enterococcus.faecium.	7738	0.00280561	21.7653
GCST90027581	rs6705904	1.42126e-06	2	65770031	G	T	0.607331	0.0795887	0.0165053	PWY.6507..4.deoxy.L.threo.hex.4.enopyranuronate.degradation	7738	0.00299587	23.2457
GCST90027581	rs61798216	3.69989e-06	4	36459051	G	A	0.113463	-0.122536	0.0264795	PWY.6507..4.deoxy.L.threo.hex.4.enopyranuronate.degradation	7738	0.00275979	21.4088
GCST90027581	rs73035953	4.36329e-06	5	9599686	A	G	0.182607	-0.0971018	0.02114	PWY.6507..4.deoxy.L.threo.hex.4.enopyranuronate.degradation	7738	0.00271916	21.0928
GCST90027581	rs221841	4.91876e-06	5	18186954	C	T	0.506578	0.0736637	0.0161252	PWY.6507..4.deoxy.L.threo.hex.4.enopyranuronate.degradation	7738	0.00268965	20.8633
GCST90027581	rs2634527	2.44055e-06	8	59499389	C	T	0.498507	-0.0791804	0.0168003	PWY.6507..4.deoxy.L.threo.hex.4.enopyranuronate.degradation	7738	0.00286238	22.207
GCST90027581	rs74949229	1.56458e-06	10	9526946	A	G	0.0937926	-0.136508	0.0284225	PWY.6507..4.deoxy.L.threo.hex.4.enopyranuronate.degradation	7738	0.00297214	23.061
GCST90027581	rs12415307	1.06303e-06	10	103076252	G	A	0.28948	-0.0897529	0.0183935	PWY.6507..4.deoxy.L.threo.hex.4.enopyranuronate.degradation	7738	0.00306764	23.8043
GCST90027581	rs3785822	2.87945e-06	17	59556923	A	G	0.178252	0.0988308	0.0211211	PWY.6507..4.deoxy.L.threo.hex.4.enopyranuronate.degradation	7738	0.00282159	21.8896
GCST90027581	rs5756419	7.7786e-06	22	37346295	A	T	0.29333	0.0798299	0.0178543	PWY.6507..4.deoxy.L.threo.hex.4.enopyranuronate.degradation	7738	0.00257689	19.9864
GCST90027582	rs16824588	6.03223e-06	1	1900232	C	T	0.41912	-0.0758233	0.0167556	PWY.6519..8.amino.7.oxononanoate.biosynthesis.I	7738	0.00263943	20.4727
GCST90027582	rs9428065	9.47053e-06	1	88831574	T	C	0.794241	0.0918662	0.0207423	PWY.6519..8.amino.7.oxononanoate.biosynthesis.I	7738	0.00252853	19.6103
GCST90027582	rs72775871	7.92146e-06	2	12075936	A	G	0.0768355	-0.143865	0.0322042	PWY.6519..8.amino.7.oxononanoate.biosynthesis.I	7738	0.00257242	19.9516
GCST90027582	rs60960031	1.42225e-06	2	21530659	A	G	0.400586	-0.0818261	0.0169698	PWY.6519..8.amino.7.oxononanoate.biosynthesis.I	7738	0.00299569	23.2443
GCST90027582	rs3936142	6.97346e-06	2	134471302	A	G	0.702293	0.0830346	0.0184747	PWY.6519..8.amino.7.oxononanoate.biosynthesis.I	7738	0.00260376	20.1953
GCST90027582	rs936232	4.87793e-06	4	25813070	A	G	0.354711	-0.0793088	0.0173543	PWY.6519..8.amino.7.oxononanoate.biosynthesis.I	7738	0.00269171	20.8792
GCST90027582	rs10065090	7.14571e-06	5	18433482	G	A	0.0803112	0.136917	0.0304984	PWY.6519..8.amino.7.oxononanoate.biosynthesis.I	7738	0.00259776	20.1486
GCST90027582	rs17110951	4.38317e-06	5	149528418	C	G	0.0679397	-0.169484	0.0369058	PWY.6519..8.amino.7.oxononanoate.biosynthesis.I	7738	0.00271804	21.0841
GCST90027582	rs17176180	9.40724e-06	14	70717426	A	G	0.164509	-0.107894	0.0243533	PWY.6519..8.amino.7.oxononanoate.biosynthesis.I	7738	0.00253018	19.6231
GCST90027582	rs10408553	2.97382e-06	19	53441061	A	G	0.205165	0.0997311	0.0213437	PWY.6519..8.amino.7.oxononanoate.biosynthesis.I	7738	0.00281364	21.8277
GCST90027582	rs2838700	5.94662e-06	21	46235913	T	C	0.103103	0.128519	0.0283814	PWY.6519..8.amino.7.oxononanoate.biosynthesis.I	7738	0.00264295	20.5
GCST90027583	rs9681001	6.62297e-06	3	129719723	T	C	0.1627	-0.100325	0.0222674	PWY.6545..pyrimidine.deoxyribonucleotides.de.novo.biosynthesis.III	7738	0.00261644	20.2939
GCST90027583	rs62335957	9.36273e-07	5	1651198	G	T	0.0738816	-0.152282	0.0310489	PWY.6545..pyrimidine.deoxyribonucleotides.de.novo.biosynthesis.III	7738	0.00309904	24.0487
GCST90027583	rs113333050	5.44263e-06	7	136417370	T	C	0.0707679	-0.146766	0.0322778	PWY.6545..pyrimidine.deoxyribonucleotides.de.novo.biosynthesis.III	7738	0.00266474	20.6695
GCST90027583	rs2381195	7.07282e-06	9	5145887	C	T	0.475705	0.0731366	0.0162834	PWY.6545..pyrimidine.deoxyribonucleotides.de.novo.biosynthesis.III	7738	0.00260028	20.1682
GCST90027583	rs9630400	5.50569e-06	14	71129209	G	C	0.326503	-0.0786746	0.0173119	PWY.6545..pyrimidine.deoxyribonucleotides.de.novo.biosynthesis.III	7738	0.0026619	20.6475
GCST90027583	rs1719290	4.1689e-06	15	65132236	T	C	0.389749	-0.0762109	0.0165576	PWY.6545..pyrimidine.deoxyribonucleotides.de.novo.biosynthesis.III	7738	0.00273039	21.1801
GCST90027583	rs2620049	8.62691e-06	17	71839114	A	G	0.0844744	-0.131349	0.0295233	PWY.6545..pyrimidine.deoxyribonucleotides.de.novo.biosynthesis.III	7738	0.00255145	19.7885
GCST90027583	rs144373948	1.34371e-06	22	43888228	G	A	0.586092	-0.0797501	0.0165006	PWY.6545..pyrimidine.deoxyribonucleotides.de.novo.biosynthesis.III	7738	0.00300973	23.3536
GCST90027584	rs72697193	1.65229e-06	4	161432924	T	C	0.115289	0.163585	0.0341381	PWY.6588..pyruvate.fermentation.to.acetone	7738	0.00295866	22.9561
GCST90027584	rs12208192	3.30032e-06	6	14871551	C	G	0.253754	0.115602	0.0248543	PWY.6588..pyruvate.fermentation.to.acetone	7738	0.00278796	21.6279
GCST90027584	rs72958820	3.2886e-06	6	75293345	T	C	0.0539994	0.223922	0.0481355	PWY.6588..pyruvate.fermentation.to.acetone	7738	0.00278883	21.6348
GCST90027584	rs17860736	9.99267e-06	6	170615908	A	G	0.0534558	0.227408	0.0514809	PWY.6588..pyruvate.fermentation.to.acetone	7738	0.00251535	19.5078
GCST90027584	rs11136990	4.50824e-06	8	6098333	G	A	0.176978	-0.130281	0.0284056	PWY.6588..pyruvate.fermentation.to.acetone	7738	0.00271111	21.0302
GCST90027584	rs56059900	8.22749e-06	8	50785702	A	G	0.0664638	0.192896	0.0432582	PWY.6588..pyruvate.fermentation.to.acetone	7738	0.0025631	19.8791
GCST90027584	rs12681707	5.51801e-06	8	75051236	T	C	0.143991	0.137286	0.0302121	PWY.6588..pyruvate.fermentation.to.acetone	7738	0.00266135	20.6432
GCST90027584	rs7859760	8.94926e-06	9	118125741	G	T	0.517574	0.0942974	0.0212328	PWY.6588..pyruvate.fermentation.to.acetone	7738	0.00254244	19.7184
GCST90027584	rs181499	6.98522e-06	10	119183424	T	G	0.391915	0.103319	0.0229898	PWY.6588..pyruvate.fermentation.to.acetone	7738	0.00260335	20.1921
GCST90027584	rs10161329	8.15602e-06	12	41696122	A	G	0.130885	-0.141329	0.0316806	PWY.6588..pyruvate.fermentation.to.acetone	7738	0.00256525	19.8958
GCST90027584	rs61992534	5.32163e-06	14	102721439	A	G	0.150825	-0.144107	0.03166	PWY.6588..pyruvate.fermentation.to.acetone	7738	0.00267027	20.7125
GCST90027584	rs12591343	9.5958e-06	15	29887121	G	C	0.200701	-0.11752	0.0265516	PWY.6588..pyruvate.fermentation.to.acetone	7738	0.0025253	19.5852
GCST90027584	rs1810574	6.77925e-06	20	1872232	T	C	0.943723	0.247719	0.0550425	PWY.6588..pyruvate.fermentation.to.acetone	7738	0.00261071	20.2493
GCST90027584	rs34466545	7.32294e-06	20	42079587	A	G	0.364594	-0.103939	0.0231795	PWY.6588..pyruvate.fermentation.to.acetone	7738	0.00259174	20.1018
GCST90027585	rs13388077	1.37803e-06	2	124367989	T	C	0.120233	0.124899	0.025869	PWY.6590..superpathway.of.Clostridium.acetobutylicum.acidogenic.fermentation	7738	0.0030035	23.3051
GCST90027585	rs17761209	9.70099e-06	8	2666481	G	C	0.123577	-0.112449	0.0254194	PWY.6590..superpathway.of.Clostridium.acetobutylicum.acidogenic.fermentation	7738	0.00252262	19.5644
GCST90027585	rs739677	2.69378e-06	11	2473980	A	G	0.784264	-0.0948002	0.0202008	PWY.6590..superpathway.of.Clostridium.acetobutylicum.acidogenic.fermentation	7738	0.00283803	22.0175
GCST90027585	rs1873661	5.17213e-06	14	99480422	T	G	0.483485	-0.0787015	0.0172679	PWY.6590..superpathway.of.Clostridium.acetobutylicum.acidogenic.fermentation	7738	0.00267729	20.7671
GCST90027585	rs12149972	6.45838e-06	17	58813056	G	C	0.083861	-0.138469	0.0306972	PWY.6590..superpathway.of.Clostridium.acetobutylicum.acidogenic.fermentation	7738	0.00262263	20.3421
GCST90027585	rs5996309	4.37071e-06	22	43714716	G	A	0.558541	-0.0814187	0.017727	PWY.6590..superpathway.of.Clostridium.acetobutylicum.acidogenic.fermentation	7738	0.00271874	21.0895
GCST90027586	rs13396356	9.38631e-06	2	44120182	T	A	0.0637442	0.150242	0.0339083	PWY.6608..guanosine.nucleotides.degradation.III	7738	0.00253072	19.6273
GCST90027586	rs149941003	8.81566e-06	2	67966251	T	C	0.0794853	-0.140433	0.031598	PWY.6608..guanosine.nucleotides.degradation.III	7738	0.00254613	19.7472
GCST90027586	rs271787	1.29314e-07	5	33410770	C	T	0.100812	0.141461	0.0267929	PWY.6608..guanosine.nucleotides.degradation.III	7738	0.00358961	27.8692
GCST90027586	rs78718945	5.10239e-06	9	15666414	A	G	0.063472	-0.157783	0.0345974	PWY.6608..guanosine.nucleotides.degradation.III	7738	0.00268063	20.7931
GCST90027586	rs75292198	3.86517e-06	10	6813426	T	C	0.101679	0.134426	0.0291059	PWY.6608..guanosine.nucleotides.degradation.III	7738	0.00274902	21.3251
GCST90027586	rs17129454	2.58584e-06	10	113756550	C	G	0.0582692	-0.161589	0.0343715	PWY.6608..guanosine.nucleotides.degradation.III	7738	0.00284812	22.096
GCST90027586	rs77117941	1.20308e-06	12	69500397	G	T	0.0818668	0.143427	0.0295413	PWY.6608..guanosine.nucleotides.degradation.III	7738	0.00303705	23.5662
GCST90027586	rs8001568	7.02996e-06	13	22440529	C	T	0.0931111	0.12943	0.0288084	PWY.6608..guanosine.nucleotides.degradation.III	7738	0.00260178	20.1799
GCST90027586	rs12921427	5.20191e-06	16	13877795	C	A	0.896573	-0.124305	0.0272809	PWY.6608..guanosine.nucleotides.degradation.III	7738	0.00267587	20.7561
GCST90027586	rs11079051	4.68747e-06	17	40846131	C	A	0.590187	-0.0755773	0.0165077	PWY.6608..guanosine.nucleotides.degradation.III	7738	0.00270151	20.9555
GCST90027587	rs10496240	1.71999e-06	2	80607670	G	A	0.205664	-0.0961367	0.0200962	PWY.6609..adenine.and.adenosine.salvage.III	7738	0.00294875	22.879
GCST90027587	rs13096036	3.68519e-06	3	113309928	G	A	0.075084	-0.141659	0.0306065	PWY.6609..adenine.and.adenosine.salvage.III	7738	0.00276077	21.4165
GCST90027587	rs28380805	6.12848e-07	6	31310115	C	G	0.144029	-0.113866	0.022832	PWY.6609..adenine.and.adenosine.salvage.III	7738	0.00320389	24.865
GCST90027587	rs497388	6.40911e-06	6	149678422	C	T	0.910358	-0.128934	0.028573	PWY.6609..adenine.and.adenosine.salvage.III	7738	0.00262452	20.3567
GCST90027587	rs10812126	2.43395e-06	9	2499251	C	T	0.528559	-0.0764608	0.0162214	PWY.6609..adenine.and.adenosine.salvage.III	7738	0.00286305	22.2122
GCST90027587	rs67123329	6.39906e-06	10	31089392	A	G	0.171098	0.0979587	0.0217071	PWY.6609..adenine.and.adenosine.salvage.III	7738	0.0026249	20.3597
GCST90027587	rs697368	3.82573e-06	10	125216011	C	T	0.746264	-0.0870071	0.0188301	PWY.6609..adenine.and.adenosine.salvage.III	7738	0.00275155	21.3447
GCST90027587	rs2287554	8.00266e-06	12	108956357	T	C	0.417357	0.0739525	0.0165623	PWY.6609..adenine.and.adenosine.salvage.III	7738	0.00256991	19.9321
GCST90027587	rs78003847	9.95449e-06	17	1639074	A	G	0.0602869	-0.149041	0.0337337	PWY.6609..adenine.and.adenosine.salvage.III	7738	0.00251629	19.5151
GCST90027587	rs17601633	3.467e-06	17	59554377	G	A	0.360364	0.0772012	0.0166346	PWY.6609..adenine.and.adenosine.salvage.III	7738	0.00277581	21.5335
GCST90027587	rs6108110	3.42573e-06	20	8112399	T	C	0.188376	-0.0980389	0.0211132	PWY.6609..adenine.and.adenosine.salvage.III	7738	0.00277876	21.5564
GCST90027587	rs6022157	3.04277e-06	20	51532070	C	A	0.547714	-0.0779399	0.016697	PWY.6609..adenine.and.adenosine.salvage.III	7738	0.00280799	21.7838
GCST90027588	rs6673038	1.12071e-06	1	9037546	A	G	0.313532	-0.108493	0.0222817	PWY.6612..superpathway.of.tetrahydrofolate.biosynthesis	7738	0.00305458	23.7026
GCST90027588	rs35989200	3.27767e-06	1	161574305	G	A	0.222871	-0.118268	0.0254197	PWY.6612..superpathway.of.tetrahydrofolate.biosynthesis	7738	0.00278966	21.6411
GCST90027588	rs10926878	4.98112e-06	1	242995203	A	G	0.338946	-0.115287	0.0252513	PWY.6612..superpathway.of.tetrahydrofolate.biosynthesis	7738	0.00268655	20.8391
GCST90027588	rs9843052	5.90869e-06	3	88683452	T	C	0.387586	0.0928302	0.020494	PWY.6612..superpathway.of.tetrahydrofolate.biosynthesis	7738	0.00264452	20.5123
GCST90027588	rs4833077	2.65389e-07	4	38646376	A	T	0.711889	-0.11289	0.0219353	PWY.6612..superpathway.of.tetrahydrofolate.biosynthesis	7738	0.00341123	26.4796
GCST90027588	rs2214921	2.89498e-06	7	20021866	C	T	0.451155	0.0970074	0.0207363	PWY.6612..superpathway.of.tetrahydrofolate.biosynthesis	7738	0.00282026	21.8793
GCST90027588	rs17155574	1.35574e-06	7	81477236	T	C	0.132159	0.142716	0.0295391	PWY.6612..superpathway.of.tetrahydrofolate.biosynthesis	7738	0.00300753	23.3364
GCST90027588	rs4732939	5.43981e-06	8	29260139	A	G	0.182099	-0.115704	0.0254458	PWY.6612..superpathway.of.tetrahydrofolate.biosynthesis	7738	0.00266487	20.6705
GCST90027588	rs10815601	2.54506e-06	9	7351774	A	T	0.243727	-0.110624	0.0235147	PWY.6612..superpathway.of.tetrahydrofolate.biosynthesis	7738	0.00285204	22.1265
GCST90027588	rs474884	8.81525e-06	9	33253833	C	T	0.123855	0.135264	0.030435	PWY.6612..superpathway.of.tetrahydrofolate.biosynthesis	7738	0.00254615	19.7473
GCST90027588	rs1027949	4.17463e-07	12	110430968	G	A	0.145409	0.143992	0.0284523	PWY.6612..superpathway.of.tetrahydrofolate.biosynthesis	7738	0.00329896	25.6053
GCST90027588	rs17824268	2.62792e-08	14	64467727	C	T	0.0775349	-0.207447	0.03728	PWY.6612..superpathway.of.tetrahydrofolate.biosynthesis	7738	0.00398567	30.9565
GCST90027588	rs73391984	8.7843e-06	15	37885889	A	T	0.250723	0.103646	0.0233167	PWY.6612..superpathway.of.tetrahydrofolate.biosynthesis	7738	0.00254701	19.754
GCST90027588	rs10402901	6.17415e-06	19	53440375	C	T	0.195042	0.114495	0.0253288	PWY.6612..superpathway.of.tetrahydrofolate.biosynthesis	7738	0.00263371	20.4282
GCST90027588	rs1573442	3.05754e-06	21	19678760	A	G	0.362316	-0.102007	0.0218574	PWY.6612..superpathway.of.tetrahydrofolate.biosynthesis	7738	0.00280679	21.7745
GCST90027589	rs12145292	2.09127e-06	1	9118596	A	C	0.266384	-0.120792	0.0254599	PWY.6628..superpathway.of.L.phenylalanine.biosynthesis	7738	0.00290049	22.5035
GCST90027589	rs10157025	7.93155e-06	1	48103092	C	T	0.302832	-0.110868	0.0248192	PWY.6628..superpathway.of.L.phenylalanine.biosynthesis	7738	0.00257211	19.9491
GCST90027589	rs6429177	9.176e-06	1	240225420	A	C	0.481367	-0.100882	0.022743	PWY.6628..superpathway.of.L.phenylalanine.biosynthesis	7738	0.00253629	19.6706
GCST90027589	rs11127546	1.38787e-07	3	76547588	T	C	0.365695	-0.124979	0.0237293	PWY.6628..superpathway.of.L.phenylalanine.biosynthesis	7738	0.00357206	27.7325
GCST90027589	rs904477	9.32234e-07	4	129522518	A	G	0.349661	0.11731	0.0239144	PWY.6628..superpathway.of.L.phenylalanine.biosynthesis	7738	0.00310011	24.057
GCST90027589	rs13125215	2.59883e-07	4	146961679	C	T	0.621948	0.118644	0.0230358	PWY.6628..superpathway.of.L.phenylalanine.biosynthesis	7738	0.00341643	26.5201
GCST90027589	rs4256433	1.31736e-06	6	33956472	C	T	0.698956	0.137098	0.0283429	PWY.6628..superpathway.of.L.phenylalanine.biosynthesis	7738	0.00301462	23.3917
GCST90027589	rs1975618	4.66455e-06	8	6355534	T	A	0.277249	-0.114452	0.024993	PWY.6628..superpathway.of.L.phenylalanine.biosynthesis	7738	0.00270272	20.9649
GCST90027589	rs57864512	9.5378e-06	8	76286553	C	T	0.0888622	-0.183386	0.0414208	PWY.6628..superpathway.of.L.phenylalanine.biosynthesis	7738	0.00252679	19.5968
GCST90027589	rs17777155	1.9389e-06	9	18201242	G	A	0.115057	-0.17509	0.036786	PWY.6628..superpathway.of.L.phenylalanine.biosynthesis	7738	0.00291917	22.6488
GCST90027589	rs7468500	3.50326e-06	9	36009033	G	A	0.245053	-0.120484	0.0259728	PWY.6628..superpathway.of.L.phenylalanine.biosynthesis	7738	0.00277325	21.5135
GCST90027589	rs6539151	6.84132e-06	12	104806232	C	T	0.0545336	-0.225839	0.0502025	PWY.6628..superpathway.of.L.phenylalanine.biosynthesis	7738	0.00260847	20.2319
GCST90027589	rs12974688	6.85753e-06	19	56264150	C	T	0.779169	-0.126722	0.0281725	PWY.6628..superpathway.of.L.phenylalanine.biosynthesis	7738	0.00260788	20.2273
GCST90027589	rs1757700	5.71991e-06	20	62140179	T	C	0.878115	-0.179474	0.0395622	PWY.6628..superpathway.of.L.phenylalanine.biosynthesis	7738	0.00265251	20.5744
GCST90027590	rs9678313	8.59164e-06	2	7632963	A	T	0.383104	-0.154784	0.0347838	PWY.6629..superpathway.of.L.tryptophan.biosynthesis	7738	0.00255246	19.7964
GCST90027590	rs140774942	3.8457e-06	2	141792062	G	C	0.373978	0.160978	0.0348471	PWY.6629..superpathway.of.L.tryptophan.biosynthesis	7738	0.00275027	21.3347
GCST90027590	rs2566156	1.00329e-06	4	39010971	T	A	0.758147	-0.211024	0.0431455	PWY.6629..superpathway.of.L.tryptophan.biosynthesis	7738	0.00308194	23.9156
GCST90027590	rs7736485	4.0066e-06	5	41297932	C	G	0.295741	-0.172725	0.037459	PWY.6629..superpathway.of.L.tryptophan.biosynthesis	7738	0.00274017	21.2562
GCST90027590	rs7709170	2.15128e-06	5	172407722	A	G	0.0844097	-0.29571	0.0624037	PWY.6629..superpathway.of.L.tryptophan.biosynthesis	7738	0.00289351	22.4492
GCST90027590	rs947089	6.19592e-06	10	31054068	T	A	0.509398	-0.155912	0.0344969	PWY.6629..superpathway.of.L.tryptophan.biosynthesis	7738	0.00263284	20.4214
GCST90027590	rs79050429	7.09465e-06	11	32397879	A	G	0.0670987	0.330161	0.0735189	PWY.6629..superpathway.of.L.tryptophan.biosynthesis	7738	0.00259952	20.1623
GCST90027590	rs7111149	2.66785e-06	11	130458329	G	A	0.551132	-0.159116	0.0338914	PWY.6629..superpathway.of.L.tryptophan.biosynthesis	7738	0.00284042	22.036
GCST90027590	rs12370008	2.60303e-07	12	88185792	T	C	0.26683	-0.202656	0.0393497	PWY.6629..superpathway.of.L.tryptophan.biosynthesis	7738	0.00341603	26.517
GCST90027591	rs143123895	5.17755e-06	1	33896075	C	G	0.0527531	-0.266546	0.0584856	PWY.6630..superpathway.of.L.tyrosine.biosynthesis	7738	0.00267703	20.7651
GCST90027591	rs11127546	3.03609e-06	3	76547588	T	C	0.361736	-0.122309	0.0261994	PWY.6630..superpathway.of.L.tyrosine.biosynthesis	7738	0.00280853	21.788
GCST90027591	rs904477	7.69873e-07	4	129522518	A	G	0.350847	0.130923	0.0264873	PWY.6630..superpathway.of.L.tyrosine.biosynthesis	7738	0.00314744	24.4255
GCST90027591	rs4376168	7.69964e-06	4	146964088	T	G	0.791977	0.136769	0.030574	PWY.6630..superpathway.of.L.tyrosine.biosynthesis	7738	0.0025794	20.0059
GCST90027591	rs867279	6.3329e-06	5	147966019	G	A	0.129206	-0.172952	0.0383065	PWY.6630..superpathway.of.L.tyrosine.biosynthesis	7738	0.00262746	20.3796
GCST90027591	rs6975001	2.21181e-06	7	17617132	G	C	0.715942	0.131293	0.0277397	PWY.6630..superpathway.of.L.tyrosine.biosynthesis	7738	0.00288666	22.3959
GCST90027591	rs1353171	3.9343e-06	8	119872998	C	G	0.685913	0.126243	0.027356	PWY.6630..superpathway.of.L.tyrosine.biosynthesis	7738	0.00274465	21.2911
GCST90027591	rs80113686	2.43907e-07	9	18127674	C	G	0.112653	-0.212981	0.0412569	PWY.6630..superpathway.of.L.tyrosine.biosynthesis	7738	0.00343216	26.6427
GCST90027591	rs10885766	8.58137e-06	10	117435424	A	G	0.126579	-0.174391	0.0391878	PWY.6630..superpathway.of.L.tyrosine.biosynthesis	7738	0.00255275	19.7986
GCST90027591	rs4631866	6.11386e-06	11	41057577	A	G	0.511771	0.112825	0.024948	PWY.6630..superpathway.of.L.tyrosine.biosynthesis	7738	0.00263612	20.4469
GCST90027591	rs11614816	2.92416e-06	12	5457372	C	T	0.287475	0.129523	0.027699	PWY.6630..superpathway.of.L.tyrosine.biosynthesis	7738	0.00281779	21.86
GCST90027591	rs79754311	2.6407e-07	12	20129090	C	A	0.0591669	-0.274184	0.053266	PWY.6630..superpathway.of.L.tyrosine.biosynthesis	7738	0.00341247	26.4893
GCST90027591	rs8014026	9.74149e-06	14	26650090	A	T	0.259994	0.126787	0.0286664	PWY.6630..superpathway.of.L.tyrosine.biosynthesis	7738	0.0025216	19.5564
GCST90027591	rs8055404	7.53938e-06	16	7745047	G	A	0.363206	0.114493	0.0255687	PWY.6630..superpathway.of.L.tyrosine.biosynthesis	7738	0.00258457	20.0461
GCST90027591	rs2096489	4.9237e-06	21	33382820	T	C	0.212284	-0.140104	0.0306707	PWY.6630..superpathway.of.L.tyrosine.biosynthesis	7738	0.00268941	20.8613
GCST90027592	rs34631763	3.06572e-06	1	92948938	T	C	0.0525127	0.171802	0.0368172	PWY66.422..D.galactose.degradation.V..Leloir.pathway.	7738	0.00280614	21.7694
GCST90027592	rs115981692	5.70543e-06	1	216168988	A	G	0.052016	0.163905	0.036126	PWY66.422..D.galactose.degradation.V..Leloir.pathway.	7738	0.00265313	20.5792
GCST90027592	rs13016472	1.31923e-06	2	127501263	T	C	0.365216	0.0835176	0.017267	PWY66.422..D.galactose.degradation.V..Leloir.pathway.	7738	0.00301427	23.3889
GCST90027592	rs112214356	1.89103e-06	3	195923985	C	T	0.081092	-0.142819	0.0299741	PWY66.422..D.galactose.degradation.V..Leloir.pathway.	7738	0.00292534	22.6968
GCST90027592	rs10026887	2.83301e-06	4	63097935	T	C	0.309497	-0.0821104	0.0175353	PWY66.422..D.galactose.degradation.V..Leloir.pathway.	7738	0.0028256	21.9208
GCST90027592	rs2305506	1.44645e-06	4	177241136	T	C	0.121951	0.125303	0.0260045	PWY66.422..D.galactose.degradation.V..Leloir.pathway.	7738	0.00299153	23.2119
GCST90027592	rs7909120	4.84739e-07	10	125640380	T	C	0.293419	-0.0949316	0.0188646	PWY66.422..D.galactose.degradation.V..Leloir.pathway.	7738	0.00326195	25.3171
GCST90027592	rs2992878	7.37535e-06	13	95982346	A	G	0.0676559	-0.148241	0.0330707	PWY66.422..D.galactose.degradation.V..Leloir.pathway.	7738	0.00258998	20.0881
GCST90027592	rs72731514	5.40028e-06	14	69200264	C	T	0.056733	0.159702	0.03511	PWY66.422..D.galactose.degradation.V..Leloir.pathway.	7738	0.00266666	20.6845
GCST90027592	rs35778179	5.12222e-06	14	92835973	T	C	0.0884996	-0.142549	0.0312626	PWY66.422..D.galactose.degradation.V..Leloir.pathway.	7738	0.00267967	20.7857
GCST90027592	rs3785822	5.03141e-06	17	59556923	A	G	0.17816	0.0962162	0.021084	PWY66.422..D.galactose.degradation.V..Leloir.pathway.	7738	0.00268408	20.8199
GCST90027592	rs12976953	4.90223e-06	19	52779460	T	C	0.0983496	0.128883	0.0282085	PWY66.422..D.galactose.degradation.V..Leloir.pathway.	7738	0.00269048	20.8697
GCST90027593	rs3792267	2.00122e-06	2	241531174	A	G	0.260377	-0.18953	0.0398733	PWY.6690..cinnamate.and.3.hydroxycinnamate.degradation.to.2.oxopent.4.enoate	7738	0.00291136	22.588
GCST90027593	rs17035816	9.78416e-06	4	158088464	G	A	0.0550314	0.338356	0.0765185	PWY.6690..cinnamate.and.3.hydroxycinnamate.degradation.to.2.oxopent.4.enoate	7738	0.00252052	19.5481
GCST90027593	rs12670364	7.76003e-06	7	8328880	T	C	0.0808324	-0.291836	0.0652628	PWY.6690..cinnamate.and.3.hydroxycinnamate.degradation.to.2.oxopent.4.enoate	7738	0.00257748	19.9909
GCST90027593	rs2968511	9.22444e-06	7	71810805	G	C	0.328169	0.168322	0.0379565	PWY.6690..cinnamate.and.3.hydroxycinnamate.degradation.to.2.oxopent.4.enoate	7738	0.002535	19.6606
GCST90027593	rs4768167	3.37117e-06	12	40061354	T	G	0.830486	-0.216629	0.0466189	PWY.6690..cinnamate.and.3.hydroxycinnamate.degradation.to.2.oxopent.4.enoate	7738	0.00278272	21.5872
GCST90027593	rs10219622	8.90441e-06	12	128246843	A	G	0.576107	0.161208	0.0362902	PWY.6690..cinnamate.and.3.hydroxycinnamate.degradation.to.2.oxopent.4.enoate	7738	0.00254367	19.728
GCST90027593	rs2300878	6.61636e-06	14	69403714	G	A	0.464045	-0.155994	0.0346216	PWY.6690..cinnamate.and.3.hydroxycinnamate.degradation.to.2.oxopent.4.enoate	7738	0.00261669	20.2958
GCST90027593	rs72995495	7.16211e-06	19	8260412	C	A	0.0530657	-0.393466	0.0876548	PWY.6690..cinnamate.and.3.hydroxycinnamate.degradation.to.2.oxopent.4.enoate	7738	0.0025972	20.1442
GCST90027594	rs2737651	6.49895e-06	1	200036052	C	T	0.157242	-0.0980458	0.0217422	PWY.6700..queuosine.biosynthesis	7738	0.00262109	20.3301
GCST90027594	rs7589782	1.37381e-06	2	216454245	T	C	0.0783541	0.142071	0.0294218	PWY.6700..queuosine.biosynthesis	7738	0.00300426	23.311
GCST90027594	rs55754265	3.02228e-06	3	49687486	T	C	0.15878	-0.100856	0.0215998	PWY.6700..queuosine.biosynthesis	7738	0.00280965	21.7967
GCST90027594	rs9999406	9.88721e-06	4	54381345	C	T	0.534069	-0.072055	0.0163034	PWY.6700..queuosine.biosynthesis	7738	0.00251795	19.528
GCST90027594	rs7700033	2.39337e-06	4	94121401	A	C	0.589881	0.0750812	0.0159171	PWY.6700..queuosine.biosynthesis	7738	0.0028672	22.2444
GCST90027594	rs28404149	6.06761e-06	4	147298708	A	G	0.145481	0.100438	0.0222011	PWY.6700..queuosine.biosynthesis	7738	0.00263799	20.4615
GCST90027594	rs7377535	3.82839e-06	4	189064498	A	G	0.630164	-0.0757541	0.0163952	PWY.6700..queuosine.biosynthesis	7738	0.00275138	21.3434
GCST90027594	rs12515947	4.57572e-07	5	123050342	A	G	0.547945	-0.0791647	0.015697	PWY.6700..queuosine.biosynthesis	7738	0.00327624	25.4283
GCST90027594	rs1926092	6.62499e-06	6	133701964	T	G	0.204261	0.0940404	0.0208728	PWY.6700..queuosine.biosynthesis	7738	0.00261637	20.2933
GCST90027594	rs1408765	6.13237e-06	8	139072852	G	A	0.573549	-0.0729139	0.0161251	PWY.6700..queuosine.biosynthesis	7738	0.00263538	20.4412
GCST90027594	rs7997810	1.76938e-06	13	53379240	A	G	0.358779	0.0785295	0.0164352	PWY.6700..queuosine.biosynthesis	7738	0.00294176	22.8246
GCST90027594	rs62072709	1.31244e-07	17	54936652	C	T	0.731824	-0.0979355	0.0185586	PWY.6700..queuosine.biosynthesis	7738	0.00358593	27.8406
GCST90027594	rs7222575	1.83306e-06	17	79303222	C	A	0.234593	-0.0891912	0.0186944	PWY.6700..queuosine.biosynthesis	7738	0.00293303	22.7566
GCST90027594	rs149854766	8.20844e-06	18	49864230	T	A	0.06483	-0.153124	0.0343351	PWY.6700..queuosine.biosynthesis	7738	0.00256367	19.8836
GCST90027594	rs79257569	7.70124e-06	19	6965739	A	G	0.122217	-0.115155	0.0257427	PWY.6700..queuosine.biosynthesis	7738	0.00257935	20.0055
GCST90027594	rs6043418	8.53872e-07	20	15647740	A	G	0.557127	0.0789955	0.0160474	PWY.6700..queuosine.biosynthesis	7738	0.00312182	24.2261
GCST90027595	rs72831788	3.27762e-06	2	103977499	C	T	0.104502	-0.124701	0.0268023	PWY.6703..preQ0.biosynthesis	7738	0.00278966	21.6412
GCST90027595	rs1263629	1.03341e-06	2	207936911	G	A	0.181109	0.102583	0.0209988	PWY.6703..preQ0.biosynthesis	7738	0.00307463	23.8587
GCST90027595	rs6804526	2.12157e-07	3	192089178	G	A	0.170134	0.111336	0.0214587	PWY.6703..preQ0.biosynthesis	7738	0.00346675	26.9121
GCST90027595	rs4958506	9.04865e-06	5	151347364	A	G	0.398147	0.0743958	0.0167606	PWY.6703..preQ0.biosynthesis	7738	0.00253972	19.6973
GCST90027595	rs17366560	2.46702e-06	10	43856612	T	A	0.0610195	0.166331	0.0353081	PWY.6703..preQ0.biosynthesis	7738	0.00285972	22.1862
GCST90027595	rs505128	4.21044e-06	11	116273511	C	T	0.353709	-0.0773775	0.0168186	PWY.6703..preQ0.biosynthesis	7738	0.00272794	21.1611
GCST90027595	rs8004382	5.95796e-06	14	21155393	G	A	0.500582	-0.0730588	0.0161353	PWY.6703..preQ0.biosynthesis	7738	0.00264248	20.4964
GCST90027595	rs17829116	2.17391e-06	14	95944478	A	G	0.183342	0.102872	0.0217188	PWY.6703..preQ0.biosynthesis	7738	0.00289093	22.4291
GCST90027595	rs4777110	5.48306e-06	15	69383785	T	C	0.580713	-0.0744398	0.0163769	PWY.6703..preQ0.biosynthesis	7738	0.00266292	20.6553
GCST90027595	rs28535665	9.02029e-06	15	87691585	C	G	0.0586869	0.164286	0.0370063	PWY.6703..preQ0.biosynthesis	7738	0.0025405	19.7033
GCST90027595	rs78048823	2.74106e-07	16	24047271	T	C	0.0535389	0.184638	0.0359187	PWY.6703..preQ0.biosynthesis	7738	0.00340322	26.4172
GCST90027595	rs11657406	2.78327e-06	17	7249870	T	G	0.166064	-0.101907	0.0217462	PWY.6703..preQ0.biosynthesis	7738	0.00282997	21.9548
GCST90027595	rs225280	2.16589e-06	17	33976296	T	C	0.816592	0.0991598	0.0209317	PWY.6703..preQ0.biosynthesis	7738	0.00289184	22.4362
GCST90027595	rs384592	1.95471e-06	19	23458920	G	A	0.137667	0.122537	0.0257537	PWY.6703..preQ0.biosynthesis	7738	0.00291716	22.6332
GCST90027595	rs75314238	3.56124e-06	20	11612323	T	A	0.0560906	-0.167732	0.0361844	PWY.6703..preQ0.biosynthesis	7738	0.0027692	21.482
GCST90027596	rs10172221	7.21538e-06	2	35014657	C	G	0.131808	0.16467	0.0366974	PWY.6708..ubiquinol.8.biosynthesis..prokaryotic.	7738	0.00259537	20.1301
GCST90027596	rs17275498	1.38371e-07	2	231420401	C	A	0.111832	0.212949	0.0404278	PWY.6708..ubiquinol.8.biosynthesis..prokaryotic.	7738	0.0035728	27.7383
GCST90027596	rs2636908	3.56598e-06	3	193676416	C	T	0.0742992	0.251351	0.0542266	PWY.6708..ubiquinol.8.biosynthesis..prokaryotic.	7738	0.00276888	21.4795
GCST90027596	rs10463321	7.85438e-06	5	151323905	G	T	0.204651	0.137597	0.0307884	PWY.6708..ubiquinol.8.biosynthesis..prokaryotic.	7738	0.00257451	19.9678
GCST90027596	rs1624064	1.13297e-06	6	26378681	C	T	0.43238	-0.123387	0.0253516	PWY.6708..ubiquinol.8.biosynthesis..prokaryotic.	7738	0.00305189	23.6817
GCST90027596	rs12209400	5.16652e-06	6	156449765	T	C	0.229876	0.134862	0.0295886	PWY.6708..ubiquinol.8.biosynthesis..prokaryotic.	7738	0.00267755	20.7692
GCST90027596	rs12550124	3.37799e-06	8	50694780	T	A	0.87165	-0.172648	0.0371575	PWY.6708..ubiquinol.8.biosynthesis..prokaryotic.	7738	0.00278222	21.5833
GCST90027596	rs3750879	2.95615e-06	10	13741632	A	C	0.34867	0.124154	0.0265636	PWY.6708..ubiquinol.8.biosynthesis..prokaryotic.	7738	0.00281511	21.8392
GCST90027596	rs7979020	9.41425e-06	12	124975674	T	C	0.138499	-0.162825	0.0367534	PWY.6708..ubiquinol.8.biosynthesis..prokaryotic.	7738	0.00252999	19.6217
GCST90027596	rs9316763	9.5742e-06	13	55678017	C	T	0.465734	0.114104	0.0257771	PWY.6708..ubiquinol.8.biosynthesis..prokaryotic.	7738	0.00252585	19.5895
GCST90027596	rs113976504	4.7012e-06	13	81704666	T	C	0.0528666	-0.272739	0.05958	PWY.6708..ubiquinol.8.biosynthesis..prokaryotic.	7738	0.00270079	20.9499
GCST90027597	rs61759306	8.02818e-07	1	3709093	T	C	0.213506	0.217252	0.0440255	PWY.6731..starch.degradation.III	7738	0.00313708	24.3448
GCST90027597	rs1030115	3.53058e-06	1	237469065	G	A	0.110073	-0.28897	0.0623148	PWY.6731..starch.degradation.III	7738	0.00277133	21.4986
GCST90027597	rs55922034	2.51609e-06	2	121567079	A	C	0.0555627	-0.408074	0.0866984	PWY.6731..starch.degradation.III	7738	0.00285486	22.1484
GCST90027597	rs2368650	5.48831e-06	4	8977702	G	A	0.282367	-0.211497	0.0465319	PWY.6731..starch.degradation.III	7738	0.00266268	20.6535
GCST90027597	rs7665599	7.59935e-06	4	147414147	T	C	0.619459	0.163375	0.0364988	PWY.6731..starch.degradation.III	7738	0.00258263	20.0309
GCST90027597	rs4440429	5.47773e-06	6	69205367	T	C	0.639166	-0.163017	0.0358625	PWY.6731..starch.degradation.III	7738	0.00266316	20.6572
GCST90027597	rs2166227	6.44239e-06	10	49766200	C	G	0.324661	-0.166098	0.0368181	PWY.6731..starch.degradation.III	7738	0.00262324	20.3468
GCST90027597	rs12805373	7.49553e-07	11	119518822	A	T	0.263748	-0.199203	0.0402589	PWY.6731..starch.degradation.III	7738	0.00315406	24.477
GCST90027597	rs457793	7.99139e-06	13	32677274	G	C	0.663735	0.162257	0.0363365	PWY.6731..starch.degradation.III	7738	0.00257026	19.9348
GCST90027597	rs10152918	1.30214e-06	15	90351574	A	G	0.417203	-0.204226	0.0422004	PWY.6731..starch.degradation.III	7738	0.0030175	23.414
GCST90027597	rs2602034	9.04598e-06	15	99736690	A	G	0.605644	0.159327	0.0358941	PWY.6731..starch.degradation.III	7738	0.0025398	19.6979
GCST90027597	rs3744580	6.74628e-06	17	11648444	C	T	0.711299	-0.173951	0.0386425	PWY.6731..starch.degradation.III	7738	0.00261191	20.2586
GCST90027597	rs806925	4.14725e-06	17	51373354	G	A	0.657926	-0.171177	0.0371812	PWY.6731..starch.degradation.III	7738	0.00273167	21.1901
GCST90027598	rs9286959	6.597e-06	1	29840322	A	T	0.438789	0.0754898	0.0167521	PWY.6737..starch.degradation.V	7738	0.00261741	20.3014
GCST90027598	rs7083857	7.85838e-07	10	125680455	G	C	0.0977465	0.136762	0.027691	PWY.6737..starch.degradation.V	7738	0.00314236	24.386
GCST90027598	rs12420239	6.1495e-06	11	70425722	A	G	0.186183	-0.095626	0.0211507	PWY.6737..starch.degradation.V	7738	0.00263469	20.4358
GCST90027598	rs12868026	5.32819e-06	13	55103187	A	G	0.0538899	0.16246	0.0356944	PWY.6737..starch.degradation.V	7738	0.00266997	20.7102
GCST90027598	rs10145503	4.85065e-06	14	58386628	G	A	0.198072	-0.0925465	0.0202458	PWY.6737..starch.degradation.V	7738	0.00269309	20.89
GCST90027598	rs6035564	1.52562e-06	20	20132543	A	G	0.541036	-0.077432	0.0161053	PWY.6737..starch.degradation.V	7738	0.00297836	23.1094
GCST90027599	rs1338762	1.46851e-06	1	220596516	A	G	0.269544	-0.1778	0.0369226	PWY.6823..molybdenum.cofactor.biosynthesis	7738	0.00298779	23.1828
GCST90027599	rs555615	9.19637e-06	1	245602187	C	T	0.832982	-0.1961	0.044214	PWY.6823..molybdenum.cofactor.biosynthesis	7738	0.00253575	19.6664
GCST90027599	rs16829385	4.08539e-06	2	188791863	T	A	0.130089	0.219994	0.0477522	PWY.6823..molybdenum.cofactor.biosynthesis	7738	0.00273537	21.2189
GCST90027599	rs10015390	2.38525e-06	4	115874047	A	G	0.703903	0.170577	0.0361569	PWY.6823..molybdenum.cofactor.biosynthesis	7738	0.00286804	22.2509
GCST90027599	rs11741434	5.21214e-06	5	165520051	G	A	0.19109	-0.215369	0.0472708	PWY.6823..molybdenum.cofactor.biosynthesis	7738	0.00267539	20.7523
GCST90027599	rs62523849	2.68143e-06	8	88481776	C	T	0.0576356	0.331454	0.0706149	PWY.6823..molybdenum.cofactor.biosynthesis	7738	0.00283916	22.0263
GCST90027599	rs61861701	3.55204e-06	10	112365004	G	A	0.260402	0.177643	0.0383181	PWY.6823..molybdenum.cofactor.biosynthesis	7738	0.00276984	21.487
GCST90027599	rs1325380	6.57271e-06	13	108753553	C	T	0.2499	0.174981	0.0388236	PWY.6823..molybdenum.cofactor.biosynthesis	7738	0.00261832	20.3085
GCST90027599	rs2292862	4.72428e-06	15	63088916	T	A	0.653047	-0.169423	0.0370187	PWY.6823..molybdenum.cofactor.biosynthesis	7738	0.00269959	20.9405
GCST90027599	rs11867310	5.55185e-06	17	1120797	G	A	0.528379	-0.150271	0.0330792	PWY.6823..molybdenum.cofactor.biosynthesis	7738	0.00265985	20.6315
GCST90027599	rs6081036	2.51677e-07	20	18179543	T	C	0.67576	0.174781	0.0338956	PWY.6823..molybdenum.cofactor.biosynthesis	7738	0.00342439	26.5821
GCST90027600	rs7426276	1.90183e-06	2	1064700	A	G	0.149009	-0.177033	0.0371638	PWY.6891..thiazole.biosynthesis.II..Bacillus.	7738	0.00292393	22.6859
GCST90027600	rs28887188	4.73514e-07	2	231425650	A	G	0.0962352	0.223486	0.044371	PWY.6891..thiazole.biosynthesis.II..Bacillus.	7738	0.00326776	25.3622
GCST90027600	rs111370608	8.41749e-06	3	31570782	T	G	0.105908	-0.20102	0.0451296	PWY.6891..thiazole.biosynthesis.II..Bacillus.	7738	0.00255749	19.8355
GCST90027600	rs6858961	2.70916e-06	5	3305712	C	A	0.150873	0.17174	0.0366048	PWY.6891..thiazole.biosynthesis.II..Bacillus.	7738	0.00283663	22.0066
GCST90027600	rs9401616	9.22845e-06	6	123244402	G	A	0.151187	0.16293	0.0367414	PWY.6891..thiazole.biosynthesis.II..Bacillus.	7738	0.00253489	19.6597
GCST90027600	rs7784347	2.98917e-07	7	8329708	C	T	0.0648245	-0.271457	0.0529763	PWY.6891..thiazole.biosynthesis.II..Bacillus.	7738	0.00338174	26.2499
GCST90027600	rs78206502	4.24198e-06	7	42482854	A	G	0.0581025	0.272518	0.0592538	PWY.6891..thiazole.biosynthesis.II..Bacillus.	7738	0.00272611	21.1468
GCST90027600	rs62465767	4.95654e-06	7	51667991	A	G	0.0934947	0.208553	0.0456689	PWY.6891..thiazole.biosynthesis.II..Bacillus.	7738	0.00268777	20.8486
GCST90027600	rs17147827	7.62932e-06	7	78087284	T	G	0.130363	0.174951	0.0390923	PWY.6891..thiazole.biosynthesis.II..Bacillus.	7738	0.00258166	20.0234
GCST90027600	rs4716795	9.49492e-06	7	157680692	C	T	0.871149	0.177781	0.0401458	PWY.6891..thiazole.biosynthesis.II..Bacillus.	7738	0.0025279	19.6054
GCST90027600	rs2065501	6.10272e-07	9	22140224	C	A	0.68472	0.156778	0.0314314	PWY.6891..thiazole.biosynthesis.II..Bacillus.	7738	0.00320493	24.8731
GCST90027600	rs7925466	4.02939e-06	11	72778113	C	A	0.411115	-0.123848	0.026866	PWY.6891..thiazole.biosynthesis.II..Bacillus.	7738	0.00273877	21.2453
GCST90027600	rs147068992	4.0045e-06	12	20137785	A	G	0.0564545	-0.263745	0.0571971	PWY.6891..thiazole.biosynthesis.II..Bacillus.	7738	0.0027403	21.2572
GCST90027600	rs1950861	9.76193e-06	14	26690571	A	G	0.255127	-0.131261	0.0296811	PWY.6891..thiazole.biosynthesis.II..Bacillus.	7738	0.00252108	19.5524
GCST90027600	rs73379542	2.14113e-06	15	34202667	C	G	0.0510867	-0.279654	0.0590033	PWY.6891..thiazole.biosynthesis.II..Bacillus.	7738	0.00289468	22.4583
GCST90027600	rs4968174	4.38253e-06	17	1080200	C	A	0.535432	-0.128802	0.0280471	PWY.6891..thiazole.biosynthesis.II..Bacillus.	7738	0.00271808	21.0844
GCST90027600	rs67469682	1.04816e-06	21	21941433	A	T	0.375479	0.132353	0.0271084	PWY.6891..thiazole.biosynthesis.II..Bacillus.	7738	0.00307113	23.8314
GCST90027601	rs2999900	6.26564e-07	1	13830815	C	T	0.838843	0.137782	0.0276513	PWY.6892..thiazole.biosynthesis.I..E..coli.	7738	0.00319841	24.8223
GCST90027601	rs4949324	7.00528e-06	1	31377743	A	G	0.654959	-0.0972248	0.0216366	PWY.6892..thiazole.biosynthesis.I..E..coli.	7738	0.00260264	20.1866
GCST90027601	rs80055047	7.18172e-06	1	219347813	A	G	0.0520199	0.211269	0.0470718	PWY.6892..thiazole.biosynthesis.I..E..coli.	7738	0.00259652	20.139
GCST90027601	rs7784347	2.35116e-07	7	8329708	C	T	0.0680514	-0.2046	0.0395806	PWY.6892..thiazole.biosynthesis.I..E..coli.	7738	0.00344127	26.7136
GCST90027601	rs7989592	7.82809e-06	13	79049841	C	T	0.0541374	-0.201336	0.0450433	PWY.6892..thiazole.biosynthesis.I..E..coli.	7738	0.00257534	19.9742
GCST90027601	rs75042717	8.8127e-06	17	42923807	C	A	0.160967	0.120678	0.0271527	PWY.6892..thiazole.biosynthesis.I..E..coli.	7738	0.00254622	19.7478
GCST90027602	rs10006164	5.70276e-06	4	1021598	A	G	0.344209	-0.0805101	0.0177448	PWY.6897..thiamin.salvage.II	7738	0.00265325	20.5801
GCST90027602	rs4374638	9.61064e-06	4	12427589	C	T	0.652683	0.0768675	0.0173682	PWY.6897..thiamin.salvage.II	7738	0.00252492	19.5822
GCST90027602	rs479744	4.90989e-06	6	109020032	T	G	0.198548	-0.0947483	0.020739	PWY.6897..thiamin.salvage.II	7738	0.0026901	20.8667
GCST90027602	rs118155381	6.9077e-07	8	128997208	C	T	0.258527	-0.0923154	0.0185972	PWY.6897..thiamin.salvage.II	7738	0.00317427	24.6343
GCST90027602	rs74949229	3.88991e-06	10	9526946	A	G	0.0938701	-0.1307	0.0283073	PWY.6897..thiamin.salvage.II	7738	0.00274745	21.3128
GCST90027602	rs2461882	5.78336e-06	10	72537151	C	T	0.0962862	-0.124633	0.0274876	PWY.6897..thiamin.salvage.II	7738	0.0026498	20.5533
GCST90027602	rs7904867	6.95231e-06	10	82352787	C	T	0.377571	-0.0760521	0.0169187	PWY.6897..thiamin.salvage.II	7738	0.00260451	20.2011
GCST90027602	rs10777971	3.82106e-06	12	99752344	G	T	0.359993	0.0780639	0.0168937	PWY.6897..thiamin.salvage.II	7738	0.00275185	21.3471
GCST90027602	rs1968451	6.22773e-06	19	5391922	C	T	0.680575	0.0898689	0.0198891	PWY.6897..thiamin.salvage.II	7738	0.00263158	20.4116
GCST90027602	rs12463196	7.31691e-06	19	16728733	T	G	0.0749451	-0.138008	0.0307762	PWY.6897..thiamin.salvage.II	7738	0.00259194	20.1033
GCST90027602	rs2424026	5.66014e-06	20	16956638	G	A	0.255692	-0.0847065	0.0186631	PWY.6897..thiamin.salvage.II	7738	0.0026551	20.5945
GCST90027602	rs28359554	1.7139e-06	20	56141291	C	T	0.08728	0.143385	0.0299685	PWY.6897..thiamin.salvage.II	7738	0.00294962	22.8858
GCST90027603	rs73001914	2.61177e-06	3	2585609	G	A	0.182174	-0.102206	0.0217496	PWY.6901..superpathway.of.glucose.and.xylose.degradation	7738	0.00284566	22.0768
GCST90027603	rs114537104	1.44259e-06	4	43582603	G	T	0.0602476	0.170007	0.0352783	PWY.6901..superpathway.of.glucose.and.xylose.degradation	7738	0.00299219	23.217
GCST90027603	rs6596989	2.07732e-06	6	3629689	G	A	0.660013	-0.0852001	0.0179529	PWY.6901..superpathway.of.glucose.and.xylose.degradation	7738	0.00290215	22.5164
GCST90027603	rs145761301	7.89121e-06	6	168088679	A	G	0.106563	0.125022	0.0279809	PWY.6901..superpathway.of.glucose.and.xylose.degradation	7738	0.00257336	19.9589
GCST90027603	rs6967058	9.66085e-06	7	144213477	C	T	0.909252	-0.141853	0.03206	PWY.6901..superpathway.of.glucose.and.xylose.degradation	7738	0.00252364	19.5723
GCST90027603	rs12782517	6.55637e-07	10	133603287	T	C	0.152274	0.117953	0.0237137	PWY.6901..superpathway.of.glucose.and.xylose.degradation	7738	0.00318719	24.7349
GCST90027603	rs4922591	7.72013e-06	11	32374199	C	T	0.614008	-0.0761299	0.0170206	PWY.6901..superpathway.of.glucose.and.xylose.degradation	7738	0.00257875	20.0008
GCST90027603	rs57238953	2.21897e-06	16	27919526	A	G	0.0675283	-0.153964	0.0325341	PWY.6901..superpathway.of.glucose.and.xylose.degradation	7738	0.00288587	22.3897
GCST90027603	rs7228238	6.93329e-06	18	2641314	T	C	0.415472	-0.0747709	0.0166316	PWY.6901..superpathway.of.glucose.and.xylose.degradation	7738	0.00260518	20.2063
GCST90027604	rs12725757	4.84641e-06	1	88641534	T	A	0.351997	0.0778646	0.0170332	PWY.6969..TCA.cycle.V..2.oxoglutarate.ferredoxin.oxidoreductase.	7738	0.0026933	20.8916
GCST90027604	rs61156349	8.15921e-06	2	6820885	A	T	0.206393	0.0898115	0.0201328	PWY.6969..TCA.cycle.V..2.oxoglutarate.ferredoxin.oxidoreductase.	7738	0.00256515	19.895
GCST90027604	rs13088151	9.38642e-06	3	3049520	G	A	0.228659	-0.0896934	0.020243	PWY.6969..TCA.cycle.V..2.oxoglutarate.ferredoxin.oxidoreductase.	7738	0.00253072	19.6273
GCST90027604	rs78769049	7.19062e-07	3	113445802	T	C	0.0931358	-0.149104	0.0300847	PWY.6969..TCA.cycle.V..2.oxoglutarate.ferredoxin.oxidoreductase.	7738	0.00316434	24.557
GCST90027604	rs367274	1.71752e-06	6	90622187	T	C	0.453617	0.0793277	0.0165815	PWY.6969..TCA.cycle.V..2.oxoglutarate.ferredoxin.oxidoreductase.	7738	0.0029491	22.8817
GCST90027604	rs802718	7.26391e-06	6	128289511	A	G	0.91036	0.128723	0.0286956	PWY.6969..TCA.cycle.V..2.oxoglutarate.ferredoxin.oxidoreductase.	7738	0.00259373	20.1172
GCST90027604	rs10951836	9.66322e-06	7	45886834	G	A	0.352364	0.078213	0.0176769	PWY.6969..TCA.cycle.V..2.oxoglutarate.ferredoxin.oxidoreductase.	7738	0.00252358	19.5718
GCST90027604	rs17866154	8.04606e-07	7	126881702	C	G	0.102088	-0.133938	0.0271446	PWY.6969..TCA.cycle.V..2.oxoglutarate.ferredoxin.oxidoreductase.	7738	0.00313652	24.3405
GCST90027604	rs62522935	3.29738e-06	8	94698620	C	T	0.124382	0.116933	0.0251395	PWY.6969..TCA.cycle.V..2.oxoglutarate.ferredoxin.oxidoreductase.	7738	0.00278818	21.6296
GCST90027604	rs1915542	1.52087e-06	8	119605433	T	A	0.673225	0.085412	0.0177628	PWY.6969..TCA.cycle.V..2.oxoglutarate.ferredoxin.oxidoreductase.	7738	0.00297913	23.1154
GCST90027604	rs11141287	5.40041e-06	9	88788556	T	C	0.444959	0.0758855	0.0166833	PWY.6969..TCA.cycle.V..2.oxoglutarate.ferredoxin.oxidoreductase.	7738	0.00266666	20.6844
GCST90027604	rs71507551	8.36687e-06	9	121229221	G	A	0.0742318	-0.141788	0.0318225	PWY.6969..TCA.cycle.V..2.oxoglutarate.ferredoxin.oxidoreductase.	7738	0.00255897	19.847
GCST90027604	rs9300960	4.15137e-06	13	105346499	T	C	0.161616	-0.110748	0.0240566	PWY.6969..TCA.cycle.V..2.oxoglutarate.ferredoxin.oxidoreductase.	7738	0.00273142	21.1882
GCST90027604	rs1423084	6.42623e-06	16	26561371	G	A	0.787237	-0.0915073	0.0202815	PWY.6969..TCA.cycle.V..2.oxoglutarate.ferredoxin.oxidoreductase.	7738	0.00262386	20.3516
GCST90027605	rs17012363	9.5688e-06	2	33121494	C	T	0.179061	0.128966	0.0291337	PWY.7003..glycerol.degradation.to.butanol	7738	0.00252599	19.5906
GCST90027605	rs16855891	6.84936e-06	2	217172384	A	G	0.0504159	0.22891	0.0508879	PWY.7003..glycerol.degradation.to.butanol	7738	0.00260818	20.2296
GCST90027605	rs3116216	9.35491e-06	2	233091531	C	T	0.0710938	0.195371	0.0440862	PWY.7003..glycerol.degradation.to.butanol	7738	0.00253155	19.6337
GCST90027605	rs7623244	9.00897e-06	3	125455621	C	A	0.186152	0.132253	0.0297889	PWY.7003..glycerol.degradation.to.butanol	7738	0.0025408	19.7057
GCST90027605	rs75209389	9.80568e-06	4	7445593	T	G	0.177712	0.131907	0.0298337	PWY.7003..glycerol.degradation.to.butanol	7738	0.00251999	19.5439
GCST90027605	rs72697193	2.1134e-06	4	161432924	T	C	0.114898	0.170761	0.0360083	PWY.7003..glycerol.degradation.to.butanol	7738	0.0028979	22.4833
GCST90027605	rs10017115	6.14881e-06	4	181590832	C	T	0.590678	0.104115	0.0230282	PWY.7003..glycerol.degradation.to.butanol	7738	0.00263472	20.436
GCST90027605	rs971716	6.02787e-06	5	17802864	C	T	0.596692	0.103798	0.0229367	PWY.7003..glycerol.degradation.to.butanol	7738	0.00263961	20.474
GCST90027605	rs72958820	3.06595e-07	6	75293345	T	C	0.0540698	0.260292	0.0508447	PWY.7003..glycerol.degradation.to.butanol	7738	0.00337545	26.2009
GCST90027605	rs56059900	6.87952e-08	8	50785702	A	G	0.0657438	0.245734	0.0455545	PWY.7003..glycerol.degradation.to.butanol	7738	0.00374636	29.0908
GCST90027605	rs7859760	7.05771e-06	9	118125741	G	T	0.517931	0.100406	0.0223525	PWY.7003..glycerol.degradation.to.butanol	7738	0.00260081	20.1723
GCST90027605	rs62571693	5.2769e-06	9	120645097	C	T	0.181501	-0.131848	0.0289556	PWY.7003..glycerol.degradation.to.butanol	7738	0.00267235	20.7287
GCST90027605	rs34386657	6.28945e-06	11	83892801	T	C	0.0526102	0.229411	0.0507949	PWY.7003..glycerol.degradation.to.butanol	7738	0.00262915	20.3928
GCST90027605	rs35531472	9.80614e-06	17	11049232	T	C	0.107296	-0.161366	0.0364965	PWY.7003..glycerol.degradation.to.butanol	7738	0.00251997	19.5438
GCST90027605	rs4892167	7.62688e-06	18	71640680	C	G	0.351073	0.120951	0.0270257	PWY.7003..glycerol.degradation.to.butanol	7738	0.00258174	20.024
GCST90027606	rs4670011	8.56796e-06	2	14766820	C	T	0.306786	-0.174663	0.0392458	PWY.7013..L.1.2.propanediol.degradation	7738	0.00255314	19.8016
GCST90027606	rs114990902	2.74333e-07	2	222312590	A	G	0.0560495	-0.438592	0.0853246	PWY.7013..L.1.2.propanediol.degradation	7738	0.00340302	26.4156
GCST90027606	rs4309681	8.46083e-06	3	148262862	A	G	0.176173	0.205271	0.0460954	PWY.7013..L.1.2.propanediol.degradation	7738	0.00255623	19.8257
GCST90027606	rs72829142	3.30962e-06	5	148240905	G	A	0.0601282	0.348734	0.0749867	PWY.7013..L.1.2.propanediol.degradation	7738	0.00278726	21.6225
GCST90027606	rs1555643	4.77789e-06	6	14952171	A	G	0.173527	0.208976	0.0456846	PWY.7013..L.1.2.propanediol.degradation	7738	0.00269681	20.9189
GCST90027606	rs1381664	4.02817e-06	8	76915110	T	A	0.448913	0.168754	0.0366068	PWY.7013..L.1.2.propanediol.degradation	7738	0.00273885	21.2459
GCST90027606	rs2145794	8.67115e-06	11	34354913	A	T	0.824855	0.221571	0.0498146	PWY.7013..L.1.2.propanediol.degradation	7738	0.0025502	19.7788
GCST90027606	rs7303969	4.48964e-06	12	133164690	T	C	0.832051	-0.211976	0.0462092	PWY.7013..L.1.2.propanediol.degradation	7738	0.00271213	21.0381
GCST90027606	rs12440220	5.57162e-06	15	45948077	G	A	0.40746	-0.166608	0.0366815	PWY.7013..L.1.2.propanediol.degradation	7738	0.00265897	20.6247
GCST90027606	rs9933327	2.80056e-06	16	17881203	G	A	0.305774	0.194255	0.0414638	PWY.7013..L.1.2.propanediol.degradation	7738	0.00282844	21.9429
GCST90027606	rs1589199	2.74608e-06	18	24916309	G	A	0.0833208	-0.303254	0.0646742	PWY.7013..L.1.2.propanediol.degradation	7738	0.00283329	21.9806
GCST90027607	rs75789763	5.92861e-06	4	130403869	A	G	0.0562994	-0.167187	0.0369155	PWY.7187..pyrimidine.deoxyribonucleotides.de.novo.biosynthesis.II	7738	0.00264369	20.5058
GCST90027607	rs10951564	3.26535e-06	7	38674590	A	G	0.472108	0.076022	0.0163369	PWY.7187..pyrimidine.deoxyribonucleotides.de.novo.biosynthesis.II	7738	0.00279058	21.6484
GCST90027607	rs10448112	9.51873e-06	8	5480590	G	A	0.204444	0.0915049	0.0206659	PWY.7187..pyrimidine.deoxyribonucleotides.de.novo.biosynthesis.II	7738	0.00252728	19.6006
GCST90027607	rs72784665	6.12813e-06	10	8187457	T	G	0.0683811	0.157671	0.0348681	PWY.7187..pyrimidine.deoxyribonucleotides.de.novo.biosynthesis.II	7738	0.00263555	20.4425
GCST90027607	rs2481967	9.27511e-06	13	28541583	G	T	0.809301	0.0926418	0.0208963	PWY.7187..pyrimidine.deoxyribonucleotides.de.novo.biosynthesis.II	7738	0.00253365	19.6501
GCST90027607	rs4791333	5.04997e-06	17	9009595	G	A	0.871297	-0.110765	0.0242762	PWY.7187..pyrimidine.deoxyribonucleotides.de.novo.biosynthesis.II	7738	0.00268317	20.8129
GCST90027607	rs17790609	6.95136e-06	18	71620986	C	T	0.0808749	0.135454	0.0301332	PWY.7187..pyrimidine.deoxyribonucleotides.de.novo.biosynthesis.II	7738	0.00260454	20.2014
GCST90027607	rs73176879	6.4284e-06	22	43343625	G	A	0.116772	-0.114949	0.0254776	PWY.7187..pyrimidine.deoxyribonucleotides.de.novo.biosynthesis.II	7738	0.00262378	20.351
GCST90027608	rs9463067	5.10742e-06	6	12728425	T	C	0.380643	-0.079069	0.0173385	PWY.7196..superpathway.of.pyrimidine.ribonucleosides.salvage	7738	0.00268039	20.7912
GCST90027608	rs4074922	8.66643e-06	12	131433751	G	C	0.197105	-0.108992	0.0245035	PWY.7196..superpathway.of.pyrimidine.ribonucleosides.salvage	7738	0.00255033	19.7798
GCST90027608	rs1686648	7.17937e-06	13	60099693	A	G	0.793975	-0.0931009	0.020743	PWY.7196..superpathway.of.pyrimidine.ribonucleosides.salvage	7738	0.00259661	20.1396
GCST90027608	rs8033436	4.20128e-06	15	90773142	A	G	0.477528	0.0784407	0.017048	PWY.7196..superpathway.of.pyrimidine.ribonucleosides.salvage	7738	0.00272848	21.1653
GCST90027608	rs55794976	1.3108e-06	16	88661980	T	C	0.0635357	-0.169662	0.0350678	PWY.7196..superpathway.of.pyrimidine.ribonucleosides.salvage	7738	0.00301586	23.4013
GCST90027608	rs6503292	3.23533e-06	17	10113345	G	A	0.629819	-0.0827317	0.0177716	PWY.7196..superpathway.of.pyrimidine.ribonucleosides.salvage	7738	0.00279286	21.6661
GCST90027608	rs662934	4.27384e-06	20	773509	G	A	0.777175	0.101673	0.0221143	PWY.7196..superpathway.of.pyrimidine.ribonucleosides.salvage	7738	0.00272426	21.1325
GCST90027609	rs12035670	3.86603e-06	1	52532634	T	C	0.332632	-0.0818521	0.0177228	PWY.7197..pyrimidine.deoxyribonucleotide.phosphorylation	7738	0.00274897	21.3246
GCST90027609	rs16830066	6.48631e-06	1	200189220	A	G	0.101692	0.122475	0.027157	PWY.7197..pyrimidine.deoxyribonucleotide.phosphorylation	7738	0.00262157	20.3338
GCST90027609	rs74671141	4.93699e-06	3	179063	C	G	0.104316	-0.122167	0.0267473	PWY.7197..pyrimidine.deoxyribonucleotide.phosphorylation	7738	0.00268874	20.8562
GCST90027609	rs3113463	1.3972e-07	4	150213416	T	G	0.507096	0.0875069	0.0166185	PWY.7197..pyrimidine.deoxyribonucleotide.phosphorylation	7738	0.0035704	27.7196
GCST90027609	rs11259346	3.03053e-06	10	14838247	T	C	0.325841	0.0821155	0.0175884	PWY.7197..pyrimidine.deoxyribonucleotide.phosphorylation	7738	0.00280898	21.7915
GCST90027609	rs4962365	4.46323e-06	10	128475525	C	T	0.0620419	0.158259	0.0344899	PWY.7197..pyrimidine.deoxyribonucleotide.phosphorylation	7738	0.00271358	21.0494
GCST90027609	rs117176738	7.58496e-06	11	72339729	G	A	0.0555993	-0.160576	0.0358702	PWY.7197..pyrimidine.deoxyribonucleotide.phosphorylation	7738	0.00258309	20.0346
GCST90027609	rs8079105	2.22757e-06	17	52966403	T	C	0.50919	0.0793471	0.0167696	PWY.7197..pyrimidine.deoxyribonucleotide.phosphorylation	7738	0.00288491	22.3823
GCST90027609	rs8097750	7.87079e-06	18	48198611	A	G	0.144967	0.10297	0.0230428	PWY.7197..pyrimidine.deoxyribonucleotide.phosphorylation	7738	0.002574	19.9638
GCST90027610	rs12466926	1.76507e-06	2	22219465	A	G	0.255776	-0.0991623	0.0207513	PWY.7198..pyrimidine.deoxyribonucleotides.de.novo.biosynthesis.IV	7738	0.00294236	22.8293
GCST90027610	rs9310781	9.58561e-06	3	25482147	G	C	0.242162	-0.0962912	0.0217543	PWY.7198..pyrimidine.deoxyribonucleotides.de.novo.biosynthesis.IV	7738	0.00252556	19.5872
GCST90027610	rs6854439	9.78968e-06	4	40203439	T	C	0.481757	0.0789267	0.0178496	PWY.7198..pyrimidine.deoxyribonucleotides.de.novo.biosynthesis.IV	7738	0.00252039	19.547
GCST90027610	rs4739729	1.50569e-06	8	81149186	A	G	0.353332	-0.0924285	0.019214	PWY.7198..pyrimidine.deoxyribonucleotides.de.novo.biosynthesis.IV	7738	0.00298161	23.1347
GCST90027610	rs77945651	1.41829e-06	12	24318151	C	A	0.0551304	0.197268	0.0409065	PWY.7198..pyrimidine.deoxyribonucleotides.de.novo.biosynthesis.IV	7738	0.00299638	23.2497
GCST90027610	rs9508816	5.5878e-06	13	31256569	T	A	0.734997	-0.0962162	0.0211864	PWY.7198..pyrimidine.deoxyribonucleotides.de.novo.biosynthesis.IV	7738	0.00265826	20.6191
GCST90027610	rs8046267	7.25824e-06	16	57877231	G	C	0.142949	-0.116058	0.0258714	PWY.7198..pyrimidine.deoxyribonucleotides.de.novo.biosynthesis.IV	7738	0.00259392	20.1187
GCST90027611	rs11713293	7.84678e-06	3	61877662	A	C	0.0581419	0.158361	0.0354328	PWY.7199..pyrimidine.deoxyribonucleosides.salvage	7738	0.00257475	19.9697
GCST90027611	rs55724545	8.19526e-06	3	65666769	C	G	0.244364	-0.0854652	0.0191625	PWY.7199..pyrimidine.deoxyribonucleosides.salvage	7738	0.00256407	19.8866
GCST90027611	rs72773357	3.68864e-06	10	8502417	C	T	0.157079	-0.103127	0.0222823	PWY.7199..pyrimidine.deoxyribonucleosides.salvage	7738	0.00276054	21.4147
GCST90027611	rs9522352	6.36135e-06	13	112337859	A	G	0.329568	-0.078448	0.0173788	PWY.7199..pyrimidine.deoxyribonucleosides.salvage	7738	0.00262636	20.371
GCST90027611	rs117273466	3.6232e-06	14	73901590	G	T	0.059133	-0.170639	0.0368399	PWY.7199..pyrimidine.deoxyribonucleosides.salvage	7738	0.00276495	21.449
GCST90027611	rs10416031	2.43036e-06	19	1095151	G	A	0.653782	-0.0794591	0.0168564	PWY.7199..pyrimidine.deoxyribonucleosides.salvage	7738	0.00286341	22.215
GCST90027611	rs1041447	3.96751e-06	21	42306226	T	C	0.581197	0.0755324	0.0163735	PWY.7199..pyrimidine.deoxyribonucleosides.salvage	7738	0.00274258	21.275
GCST90027612	rs6587723	2.64853e-06	1	149922960	C	T	0.439362	0.0993128	0.0211468	PWY.7209..superpathway.of.pyrimidine.ribonucleosides.degradation	7738	0.00284221	22.05
GCST90027612	rs12487786	8.57115e-06	3	64958064	C	T	0.757846	-0.102677	0.0230714	PWY.7209..superpathway.of.pyrimidine.ribonucleosides.degradation	7738	0.00255305	19.8009
GCST90027612	rs836868	2.15693e-06	3	122859973	T	A	0.60273	-0.0986201	0.0208141	PWY.7209..superpathway.of.pyrimidine.ribonucleosides.degradation	7738	0.00289287	22.4441
GCST90027612	rs6805759	2.38843e-06	3	171893650	G	A	0.527657	0.0946118	0.0200558	PWY.7209..superpathway.of.pyrimidine.ribonucleosides.degradation	7738	0.00286771	22.2484
GCST90027612	rs10489050	3.92604e-06	4	163565725	A	G	0.0855044	-0.164383	0.0356172	PWY.7209..superpathway.of.pyrimidine.ribonucleosides.degradation	7738	0.00274517	21.2951
GCST90027612	rs4260641	8.36688e-06	5	105436505	G	A	0.591584	-0.0893609	0.020056	PWY.7209..superpathway.of.pyrimidine.ribonucleosides.degradation	7738	0.00255897	19.847
GCST90027612	rs11242123	4.88754e-08	5	132025487	T	A	0.128552	-0.16115	0.0295398	PWY.7209..superpathway.of.pyrimidine.ribonucleosides.degradation	7738	0.00383133	29.7532
GCST90027612	rs4645398	8.03187e-06	6	63604236	C	T	0.211335	-0.109342	0.0244923	PWY.7209..superpathway.of.pyrimidine.ribonucleosides.degradation	7738	0.00256902	19.9251
GCST90027612	rs6454985	6.35633e-06	6	94717644	C	T	0.581833	-0.0889841	0.0197122	PWY.7209..superpathway.of.pyrimidine.ribonucleosides.degradation	7738	0.00262655	20.3725
GCST90027612	rs617079	3.30449e-06	6	150752939	G	C	0.0630626	-0.188862	0.0406074	PWY.7209..superpathway.of.pyrimidine.ribonucleosides.degradation	7738	0.00278765	21.6255
GCST90027612	rs1474383	1.68188e-06	7	96371760	C	T	0.637558	-0.0976871	0.0204012	PWY.7209..superpathway.of.pyrimidine.ribonucleosides.degradation	7738	0.00295428	22.922
GCST90027612	rs6473162	5.93759e-06	8	80396414	T	A	0.396473	0.0918696	0.0202865	PWY.7209..superpathway.of.pyrimidine.ribonucleosides.degradation	7738	0.00264332	20.5029
GCST90027612	rs261555	1.76822e-06	8	97003139	A	G	0.768291	-0.111062	0.0232431	PWY.7209..superpathway.of.pyrimidine.ribonucleosides.degradation	7738	0.00294192	22.8258
GCST90027612	rs16916531	4.29148e-06	9	101260985	A	C	0.322099	0.0996466	0.0216777	PWY.7209..superpathway.of.pyrimidine.ribonucleosides.degradation	7738	0.00272325	21.1246
GCST90027612	rs11215429	1.81183e-06	11	115095846	C	T	0.0526883	0.22683	0.04752	PWY.7209..superpathway.of.pyrimidine.ribonucleosides.degradation	7738	0.0029359	22.779
GCST90027612	rs4783337	5.12967e-07	16	83249025	C	G	0.931307	-0.220689	0.0439498	PWY.7209..superpathway.of.pyrimidine.ribonucleosides.degradation	7738	0.00324794	25.2079
GCST90027613	rs12693170	4.30817e-06	2	179737144	A	C	0.754084	-0.0876407	0.0190692	PWY.7211..superpathway.of.pyrimidine.deoxyribonucleotides.de.novo.biosynthesis	7738	0.00272229	21.1171
GCST90027613	rs4624725	2.76132e-06	4	6135321	A	G	0.810342	0.101275	0.0216038	PWY.7211..superpathway.of.pyrimidine.deoxyribonucleotides.de.novo.biosynthesis	7738	0.00283192	21.97
GCST90027613	rs72835533	7.66647e-06	6	23731053	G	A	0.197483	-0.0941348	0.021039	PWY.7211..superpathway.of.pyrimidine.deoxyribonucleotides.de.novo.biosynthesis	7738	0.00258046	20.0141
GCST90027613	rs9463229	6.13418e-06	6	46592626	T	C	0.184748	0.0980088	0.0216752	PWY.7211..superpathway.of.pyrimidine.deoxyribonucleotides.de.novo.biosynthesis	7738	0.0026353	20.4406
GCST90027613	rs13203297	5.80705e-06	6	74268002	A	T	0.324735	0.0790555	0.0174388	PWY.7211..superpathway.of.pyrimidine.deoxyribonucleotides.de.novo.biosynthesis	7738	0.00264879	20.5455
GCST90027613	rs62485312	1.89444e-06	8	5638670	A	G	0.102164	0.134093	0.0281449	PWY.7211..superpathway.of.pyrimidine.deoxyribonucleotides.de.novo.biosynthesis	7738	0.00292489	22.6934
GCST90027613	rs327229	8.3151e-06	8	26462161	C	T	0.909395	-0.128276	0.0287814	PWY.7211..superpathway.of.pyrimidine.deoxyribonucleotides.de.novo.biosynthesis	7738	0.0025605	19.8589
GCST90027613	rs73335828	2.68492e-06	8	74919480	A	G	0.0554602	0.168873	0.0359797	PWY.7211..superpathway.of.pyrimidine.deoxyribonucleotides.de.novo.biosynthesis	7738	0.00283884	22.0238
GCST90027613	rs10886367	5.67302e-07	10	120780364	C	G	0.60289	0.083789	0.016751	PWY.7211..superpathway.of.pyrimidine.deoxyribonucleotides.de.novo.biosynthesis	7738	0.00322301	25.0138
GCST90027613	rs11223389	4.08902e-06	11	133074627	T	C	0.217382	0.0951344	0.0206508	PWY.7211..superpathway.of.pyrimidine.deoxyribonucleotides.de.novo.biosynthesis	7738	0.00273515	21.2172
GCST90027613	rs4074922	4.97265e-06	12	131433751	G	C	0.200294	-0.108702	0.0238071	PWY.7211..superpathway.of.pyrimidine.deoxyribonucleotides.de.novo.biosynthesis	7738	0.00268697	20.8424
GCST90027613	rs7492664	3.0899e-06	14	35202345	T	G	0.0726264	-0.147612	0.0316442	PWY.7211..superpathway.of.pyrimidine.deoxyribonucleotides.de.novo.biosynthesis	7738	0.0028042	21.7543
GCST90027613	rs6020972	6.28117e-06	20	49708973	T	C	0.495878	-0.0794081	0.017581	PWY.7211..superpathway.of.pyrimidine.deoxyribonucleotides.de.novo.biosynthesis	7738	0.00262948	20.3953
GCST90027613	rs4600724	9.86102e-06	20	59606942	C	A	0.498246	0.0723838	0.0163757	PWY.7211..superpathway.of.pyrimidine.deoxyribonucleotides.de.novo.biosynthesis	7738	0.0025186	19.5331
GCST90027614	rs7569681	5.19005e-06	2	116094446	C	T	0.086701	-0.131782	0.0289189	PWY.7219..adenosine.ribonucleotides.de.novo.biosynthesis	7738	0.00267644	20.7605
GCST90027614	rs35057482	3.05869e-06	2	180324166	T	C	0.0887948	-0.137282	0.0294165	PWY.7219..adenosine.ribonucleotides.de.novo.biosynthesis	7738	0.0028067	21.7738
GCST90027614	rs73142368	8.51982e-06	3	88797386	T	G	0.328782	-0.0775477	0.0174198	PWY.7219..adenosine.ribonucleotides.de.novo.biosynthesis	7738	0.00255452	19.8124
GCST90027614	rs62338928	5.10657e-07	4	182457155	G	A	0.324931	-0.087888	0.0174997	PWY.7219..adenosine.ribonucleotides.de.novo.biosynthesis	7738	0.00324906	25.2166
GCST90027614	rs1428949	2.77516e-06	5	9947612	T	C	0.433176	-0.0779739	0.0166369	PWY.7219..adenosine.ribonucleotides.de.novo.biosynthesis	7738	0.00283069	21.9604
GCST90027614	rs34848869	4.72983e-06	9	18801018	G	C	0.0629004	-0.162287	0.0354614	PWY.7219..adenosine.ribonucleotides.de.novo.biosynthesis	7738	0.0026993	20.9383
GCST90027614	rs7108080	3.52268e-07	11	59726765	A	G	0.508635	-0.085927	0.0168713	PWY.7219..adenosine.ribonucleotides.de.novo.biosynthesis	7738	0.00334104	25.9329
GCST90027614	rs79149938	5.99528e-06	11	90525050	G	A	0.0653077	-0.154991	0.0342404	PWY.7219..adenosine.ribonucleotides.de.novo.biosynthesis	7738	0.00264094	20.4844
GCST90027614	rs9582093	9.37638e-06	13	97641709	A	G	0.473701	-0.0717885	0.0162011	PWY.7219..adenosine.ribonucleotides.de.novo.biosynthesis	7738	0.00253098	19.6294
GCST90027614	rs71430764	1.47126e-06	14	92980553	A	C	0.050561	-0.203901	0.0423462	PWY.7219..adenosine.ribonucleotides.de.novo.biosynthesis	7738	0.00298733	23.1792
GCST90027614	rs4785220	5.66824e-06	16	50627378	C	T	0.680021	0.0782036	0.0172315	PWY.7219..adenosine.ribonucleotides.de.novo.biosynthesis	7738	0.00265474	20.5918
GCST90027614	rs7221118	9.72752e-06	17	47907641	C	T	0.229708	-0.0851742	0.0192565	PWY.7219..adenosine.ribonucleotides.de.novo.biosynthesis	7738	0.00252195	19.5591
GCST90027614	rs681147	9.5965e-06	20	33804510	A	T	0.178339	-0.0949868	0.0214607	PWY.7219..adenosine.ribonucleotides.de.novo.biosynthesis	7738	0.00252528	19.585
GCST90027615	rs143920868	1.16914e-06	1	53281430	T	C	0.0872329	-0.151033	0.0310716	PWY.7221..guanosine.ribonucleotides.de.novo.biosynthesis	7738	0.00304412	23.6212
GCST90027615	rs6427759	2.42741e-06	1	199150658	C	A	0.9086	-0.136692	0.0289961	PWY.7221..guanosine.ribonucleotides.de.novo.biosynthesis	7738	0.00286371	22.2173
GCST90027615	rs1428949	3.4585e-06	5	9947612	T	C	0.433176	-0.0770872	0.0166082	PWY.7221..guanosine.ribonucleotides.de.novo.biosynthesis	7738	0.00277642	21.5382
GCST90027615	rs11168050	3.02014e-06	5	147931523	A	G	0.0793935	0.141163	0.0302311	PWY.7221..guanosine.ribonucleotides.de.novo.biosynthesis	7738	0.00280983	21.7981
GCST90027615	rs6903592	2.06896e-06	6	70855171	A	T	0.318408	-0.0819131	0.0172573	PWY.7221..guanosine.ribonucleotides.de.novo.biosynthesis	7738	0.00290314	22.5241
GCST90027615	rs10817481	2.48045e-06	9	116096944	C	A	0.516451	-0.0773225	0.0164176	PWY.7221..guanosine.ribonucleotides.de.novo.biosynthesis	7738	0.00285838	22.1758
GCST90027615	rs7108080	3.79039e-07	11	59726765	A	G	0.508635	-0.0855444	0.0168421	PWY.7221..guanosine.ribonucleotides.de.novo.biosynthesis	7738	0.00332289	25.7915
GCST90027615	rs76346802	4.39846e-06	11	90723689	G	A	0.0931431	-0.128867	0.0280657	PWY.7221..guanosine.ribonucleotides.de.novo.biosynthesis	7738	0.00271718	21.0774
GCST90027615	rs1920088	6.1295e-06	12	62578050	G	A	0.875328	-0.111932	0.0247536	PWY.7221..guanosine.ribonucleotides.de.novo.biosynthesis	7738	0.00263549	20.442
GCST90027615	rs11058744	1.73868e-06	12	127091880	T	G	0.0707436	-0.153543	0.0321109	PWY.7221..guanosine.ribonucleotides.de.novo.biosynthesis	7738	0.00294608	22.8582
GCST90027615	rs41359044	8.64399e-06	13	34332027	T	C	0.0527914	-0.161094	0.0362125	PWY.7221..guanosine.ribonucleotides.de.novo.biosynthesis	7738	0.00255097	19.7847
GCST90027615	rs754639	4.05786e-06	17	80883567	A	G	0.33023	0.0855546	0.0185649	PWY.7221..guanosine.ribonucleotides.de.novo.biosynthesis	7738	0.00273704	21.2318
GCST90027615	rs12457526	2.58214e-06	18	21016793	T	G	0.382444	-0.0787255	0.0167447	PWY.7221..guanosine.ribonucleotides.de.novo.biosynthesis	7738	0.00284847	22.0987
GCST90027615	rs617024	5.80527e-06	18	74789004	T	C	0.134058	-0.110423	0.0243578	PWY.7221..guanosine.ribonucleotides.de.novo.biosynthesis	7738	0.00264886	20.546
GCST90027615	rs5766546	5.24642e-06	22	45606437	A	G	0.140928	-0.106	0.0232727	PWY.7221..guanosine.ribonucleotides.de.novo.biosynthesis	7738	0.00267378	20.7398
GCST90027616	rs4374638	7.52084e-06	4	12427589	C	T	0.652742	0.0775467	0.0173157	PWY.7234..inosine.5..phosphate.biosynthesis.III	7738	0.00258518	20.0508
GCST90027616	rs35096174	3.09918e-06	6	144357756	A	C	0.0801648	-0.147662	0.031659	PWY.7234..inosine.5..phosphate.biosynthesis.III	7738	0.00280346	21.7485
GCST90027616	rs7796539	5.1452e-06	7	28507628	T	C	0.152561	0.104855	0.0230006	PWY.7234..inosine.5..phosphate.biosynthesis.III	7738	0.00267857	20.7771
GCST90027616	rs117005933	1.12753e-06	11	112298767	T	C	0.0599435	-0.169136	0.0347447	PWY.7234..inosine.5..phosphate.biosynthesis.III	7738	0.00305308	23.691
GCST90027616	rs9523744	3.96056e-06	13	93296139	C	A	0.414535	0.0815931	0.017686	PWY.7234..inosine.5..phosphate.biosynthesis.III	7738	0.00274302	21.2783
GCST90027616	rs11626206	6.13254e-06	14	49579736	T	C	0.679116	0.078505	0.0173616	PWY.7234..inosine.5..phosphate.biosynthesis.III	7738	0.00263537	20.4411
GCST90027616	rs112075774	3.5109e-06	16	23274991	A	G	0.0650248	-0.160161	0.0345293	PWY.7234..inosine.5..phosphate.biosynthesis.III	7738	0.00277271	21.5093
GCST90027616	rs928495	1.58347e-07	20	46414971	T	C	0.0973021	0.145157	0.0276882	PWY.7234..inosine.5..phosphate.biosynthesis.III	7738	0.00353933	27.4775
GCST90027616	rs79676117	1.15583e-08	20	50415961	C	A	0.0501897	-0.211348	0.0370389	PWY.7234..inosine.5..phosphate.biosynthesis.III	7738	0.00419014	32.5513
GCST90027617	rs1515603	3.93273e-06	3	174255891	A	G	0.0680756	0.14961	0.0324188	PWY.7237..myo...chiro..and.scillo.inositol.degradation	7738	0.00274475	21.2919
GCST90027617	rs6448117	4.83711e-07	4	22079213	G	T	0.0525441	-0.188448	0.037445	PWY.7237..myo...chiro..and.scillo.inositol.degradation	7738	0.00326248	25.3212
GCST90027617	rs1455275	3.9061e-06	4	61672969	T	C	0.109073	0.121888	0.0264037	PWY.7237..myo...chiro..and.scillo.inositol.degradation	7738	0.00274643	21.3049
GCST90027617	rs4860463	2.62271e-06	4	63358165	G	A	0.88351	-0.128433	0.0273357	PWY.7237..myo...chiro..and.scillo.inositol.degradation	7738	0.00284462	22.0688
GCST90027617	rs4647693	9.77957e-06	4	185550764	C	T	0.261683	0.0858628	0.0194172	PWY.7237..myo...chiro..and.scillo.inositol.degradation	7738	0.00252064	19.5489
GCST90027617	rs3998109	2.78514e-06	6	33793760	A	G	0.349748	0.0808375	0.0172506	PWY.7237..myo...chiro..and.scillo.inositol.degradation	7738	0.0028298	21.9535
GCST90027617	rs12678419	1.51011e-06	8	104257497	G	C	0.15879	-0.108148	0.0224845	PWY.7237..myo...chiro..and.scillo.inositol.degradation	7738	0.00298089	23.1291
GCST90027617	rs7128538	2.64408e-06	11	46180693	A	G	0.469966	0.0772024	0.0164376	PWY.7237..myo...chiro..and.scillo.inositol.degradation	7738	0.00284262	22.0532
GCST90027617	rs80233470	3.38306e-06	11	60875319	T	C	0.114158	0.126112	0.0271438	PWY.7237..myo...chiro..and.scillo.inositol.degradation	7738	0.00278185	21.5805
GCST90027617	rs11226808	8.56669e-06	11	105490169	T	A	0.580596	-0.0745484	0.0167505	PWY.7237..myo...chiro..and.scillo.inositol.degradation	7738	0.00255317	19.8019
GCST90027617	rs144261381	9.44496e-06	15	64769414	T	A	0.0506988	0.168605	0.0380641	PWY.7237..myo...chiro..and.scillo.inositol.degradation	7738	0.00252919	19.6154
GCST90027617	rs9608542	9.97231e-06	22	27330559	C	T	0.062468	0.163644	0.0370421	PWY.7237..myo...chiro..and.scillo.inositol.degradation	7738	0.00251585	19.5117
GCST90027618	rs6733157	1.42263e-06	2	37960368	T	C	0.498335	-0.0793214	0.0164506	PWY.724..superpathway.of.L.lysine..L.threonine.and.L.methionine.biosynthesis.II	7738	0.00299563	23.2438
GCST90027618	rs337641	1.48812e-06	4	38611802	A	G	0.763879	0.0889729	0.0184866	PWY.724..superpathway.of.L.lysine..L.threonine.and.L.methionine.biosynthesis.II	7738	0.00298451	23.1573
GCST90027618	rs72703328	7.36812e-06	4	168405738	T	G	0.136402	0.107112	0.0238943	PWY.724..superpathway.of.L.lysine..L.threonine.and.L.methionine.biosynthesis.II	7738	0.00259022	20.09
GCST90027618	rs77200599	9.86522e-06	7	102663314	G	A	0.102372	0.116807	0.0264263	PWY.724..superpathway.of.L.lysine..L.threonine.and.L.methionine.biosynthesis.II	7738	0.0025185	19.5323
GCST90027618	rs12114032	9.4417e-06	8	20847332	G	A	0.550142	-0.0706482	0.0159492	PWY.724..superpathway.of.L.lysine..L.threonine.and.L.methionine.biosynthesis.II	7738	0.00252928	19.6161
GCST90027618	rs61889187	3.66053e-07	11	32369603	A	T	0.155585	0.110995	0.0218243	PWY.724..superpathway.of.L.lysine..L.threonine.and.L.methionine.biosynthesis.II	7738	0.00333152	25.8588
GCST90027618	rs73218301	4.11438e-06	12	94875903	C	T	0.191271	-0.0956164	0.0207613	PWY.724..superpathway.of.L.lysine..L.threonine.and.L.methionine.biosynthesis.II	7738	0.00273363	21.2053
GCST90027618	rs8179139	5.53879e-06	12	109018469	T	C	0.183388	-0.105293	0.0231756	PWY.724..superpathway.of.L.lysine..L.threonine.and.L.methionine.biosynthesis.II	7738	0.00266043	20.636
GCST90027618	rs111686525	2.86412e-06	13	72097958	T	A	0.0537814	-0.190749	0.0407554	PWY.724..superpathway.of.L.lysine..L.threonine.and.L.methionine.biosynthesis.II	7738	0.00282291	21.8998
GCST90027618	rs261316	4.77532e-06	15	58633820	T	C	0.605971	-0.0743683	0.0162574	PWY.724..superpathway.of.L.lysine..L.threonine.and.L.methionine.biosynthesis.II	7738	0.00269694	20.9199
GCST90027618	rs2908645	8.43866e-06	16	5032910	G	A	0.481448	-0.0724382	0.0162646	PWY.724..superpathway.of.L.lysine..L.threonine.and.L.methionine.biosynthesis.II	7738	0.00255687	19.8307
GCST90027618	rs17495513	8.68518e-06	16	64854788	T	G	0.169129	-0.0934359	0.0210084	PWY.724..superpathway.of.L.lysine..L.threonine.and.L.methionine.biosynthesis.II	7738	0.0025498	19.7757
GCST90027618	rs4797270	9.39039e-06	18	6928946	C	T	0.511347	0.0753597	0.0170083	PWY.724..superpathway.of.L.lysine..L.threonine.and.L.methionine.biosynthesis.II	7738	0.00253062	19.6265
GCST90027618	rs3815025	4.91929e-06	19	35942900	T	A	0.566425	-0.0750086	0.0164197	PWY.724..superpathway.of.L.lysine..L.threonine.and.L.methionine.biosynthesis.II	7738	0.00268963	20.8631
GCST90027619	rs2457055	5.3981e-07	1	48103027	A	G	0.307426	-0.12878	0.0256964	PWY.7254..TCA.cycle.VII..acetate.producers.	7738	0.00323531	25.1096
GCST90027619	rs2404677	1.19409e-06	1	208805883	C	T	0.785662	-0.139313	0.0286852	PWY.7254..TCA.cycle.VII..acetate.producers.	7738	0.0030389	23.5806
GCST90027619	rs7530547	8.59202e-06	1	237448995	T	A	0.212308	0.129693	0.0291453	PWY.7254..TCA.cycle.VII..acetate.producers.	7738	0.00255245	19.7963
GCST90027619	rs34467156	4.66486e-06	3	8887433	T	C	0.0715044	-0.216991	0.047385	PWY.7254..TCA.cycle.VII..acetate.producers.	7738	0.0027027	20.9648
GCST90027619	rs2619296	5.09461e-06	3	101869743	C	A	0.596267	-0.11477	0.0251641	PWY.7254..TCA.cycle.VII..acetate.producers.	7738	0.002681	20.796
GCST90027619	rs73871281	5.3412e-06	3	144341783	C	T	0.0901079	-0.189249	0.0415848	PWY.7254..TCA.cycle.VII..acetate.producers.	7738	0.00266937	20.7055
GCST90027619	rs7460645	8.58443e-06	8	131074024	G	A	0.523436	-0.104977	0.0235899	PWY.7254..TCA.cycle.VII..acetate.producers.	7738	0.00255267	19.798
GCST90027619	rs629769	3.12805e-06	13	32987186	G	A	0.817266	0.143273	0.0307305	PWY.7254..TCA.cycle.VII..acetate.producers.	7738	0.00280117	21.7308
GCST90027619	rs58352802	6.83735e-06	18	28987445	A	T	0.116632	-0.165393	0.0367647	PWY.7254..TCA.cycle.VII..acetate.producers.	7738	0.00260861	20.233
GCST90027619	rs73060070	9.92561e-06	19	50148261	A	C	0.12863	-0.159535	0.0361038	PWY.7254..TCA.cycle.VII..acetate.producers.	7738	0.002517	19.5206
GCST90027620	rs9973645	8.42541e-06	2	59403808	C	G	0.384928	-0.113614	0.0255079	PWY.7315..dTDP.N.acetylthomosamine.biosynthesis	7738	0.00255726	19.8337
GCST90027620	rs62385620	1.25904e-06	5	167763951	A	T	0.116897	0.200528	0.0413791	PWY.7315..dTDP.N.acetylthomosamine.biosynthesis	7738	0.00302581	23.4787
GCST90027620	rs2342632	5.73247e-06	6	168975413	C	T	0.417053	-0.114497	0.0252417	PWY.7315..dTDP.N.acetylthomosamine.biosynthesis	7738	0.00265197	20.5702
GCST90027620	rs7822956	1.34371e-06	8	17719930	G	A	0.811849	0.159007	0.0328991	PWY.7315..dTDP.N.acetylthomosamine.biosynthesis	7738	0.00300973	23.3536
GCST90027620	rs4880567	7.81192e-06	10	313304	C	T	0.372512	-0.116117	0.0259754	PWY.7315..dTDP.N.acetylthomosamine.biosynthesis	7738	0.00257584	19.9782
GCST90027620	rs680199	6.77262e-07	13	37258797	C	T	0.349842	0.135523	0.0272805	PWY.7315..dTDP.N.acetylthomosamine.biosynthesis	7738	0.00317916	24.6724
GCST90027620	rs12921798	7.08817e-06	16	62405413	A	G	0.062169	0.241324	0.0537347	PWY.7315..dTDP.N.acetylthomosamine.biosynthesis	7738	0.00259975	20.1641
GCST90027620	rs11664919	5.59553e-06	18	49813274	A	G	0.659927	0.121368	0.0267264	PWY.7315..dTDP.N.acetylthomosamine.biosynthesis	7738	0.00265792	20.6165
GCST90027621	rs75227442	4.6286e-06	1	48521180	C	G	0.0527523	-0.177173	0.038676	PWY.7323..superpathway.of.GDP.mannose.derived.O.antigen.building.blocks.biosynthesis	7738	0.00270462	20.9797
GCST90027621	rs116649254	7.97874e-06	1	109931990	C	T	0.0583891	0.172504	0.0386282	PWY.7323..superpathway.of.GDP.mannose.derived.O.antigen.building.blocks.biosynthesis	7738	0.00257065	19.9378
GCST90027621	rs13032797	5.55228e-06	2	69001171	T	C	0.121105	-0.114245	0.0251489	PWY.7323..superpathway.of.GDP.mannose.derived.O.antigen.building.blocks.biosynthesis	7738	0.00265983	20.6313
GCST90027621	rs57799060	2.55193e-06	3	71981355	T	C	0.428927	0.0815404	0.0173345	PWY.7323..superpathway.of.GDP.mannose.derived.O.antigen.building.blocks.biosynthesis	7738	0.00285137	22.1213
GCST90027621	rs28556854	7.52026e-07	8	36997023	A	T	0.192389	-0.101993	0.0206154	PWY.7323..superpathway.of.GDP.mannose.derived.O.antigen.building.blocks.biosynthesis	7738	0.00315324	24.4707
GCST90027621	rs71507888	4.22478e-06	9	77506773	G	C	0.211343	-0.0973187	0.0211562	PWY.7323..superpathway.of.GDP.mannose.derived.O.antigen.building.blocks.biosynthesis	7738	0.00272711	21.1546
GCST90027621	rs12436806	4.9481e-06	14	50976674	A	T	0.120877	0.115932	0.0253848	PWY.7323..superpathway.of.GDP.mannose.derived.O.antigen.building.blocks.biosynthesis	7738	0.00268819	20.8519
GCST90027621	rs9949233	3.59992e-06	18	66145372	C	T	0.422092	-0.0782696	0.0168931	PWY.7323..superpathway.of.GDP.mannose.derived.O.antigen.building.blocks.biosynthesis	7738	0.00276654	21.4613
GCST90027621	rs6122425	3.92256e-06	20	61963292	A	C	0.224915	-0.0927808	0.0201023	PWY.7323..superpathway.of.GDP.mannose.derived.O.antigen.building.blocks.biosynthesis	7738	0.00274539	21.2968
GCST90027622	rs6531656	1.44375e-06	4	38684201	T	C	0.816578	-0.104541	0.021694	PWY.7328..superpathway.of.UDP.glucose.derived.O.antigen.building.blocks.biosynthesis	7738	0.00299199	23.2155
GCST90027622	rs903246	5.8721e-07	5	2853858	C	T	0.0800443	-0.154369	0.0309024	PWY.7328..superpathway.of.UDP.glucose.derived.O.antigen.building.blocks.biosynthesis	7738	0.00321447	24.9473
GCST90027622	rs432569	6.21316e-07	12	92697277	C	T	0.193202	-0.105977	0.0212614	PWY.7328..superpathway.of.UDP.glucose.derived.O.antigen.building.blocks.biosynthesis	7738	0.0032005	24.8385
GCST90027622	rs74242229	8.69201e-08	13	114996222	A	C	0.0742717	-0.172329	0.0321982	PWY.7328..superpathway.of.UDP.glucose.derived.O.antigen.building.blocks.biosynthesis	7738	0.00368826	28.638
GCST90027622	rs34532802	3.31866e-06	15	69392538	T	G	0.141256	0.113802	0.0244733	PWY.7328..superpathway.of.UDP.glucose.derived.O.antigen.building.blocks.biosynthesis	7738	0.00278659	21.6173
GCST90027622	rs1873471	1.29287e-06	17	32160735	C	G	0.537477	0.0866011	0.0178897	PWY.7328..superpathway.of.UDP.glucose.derived.O.antigen.building.blocks.biosynthesis	7738	0.00301926	23.4277
GCST90027622	rs4563069	6.20859e-07	17	64154822	A	G	0.10924	0.133636	0.0268096	PWY.7328..superpathway.of.UDP.glucose.derived.O.antigen.building.blocks.biosynthesis	7738	0.00320068	24.8399
GCST90027622	rs206592	1.50911e-06	18	10344856	C	T	0.291056	0.0927838	0.0192897	PWY.7328..superpathway.of.UDP.glucose.derived.O.antigen.building.blocks.biosynthesis	7738	0.00298105	23.1304
GCST90027622	rs45491295	1.22106e-06	19	41932828	A	G	0.140941	0.116848	0.0240815	PWY.7328..superpathway.of.UDP.glucose.derived.O.antigen.building.blocks.biosynthesis	7738	0.00303338	23.5377
GCST90027623	rs7522136	1.15326e-07	1	210792970	A	C	0.12581	-0.142042	0.0267965	PWY.7371..1.4.dihydroxy.6.naphthoate.biosynthesis.II	7738	0.00361803	28.0907
GCST90027623	rs2102767	4.85549e-06	2	52020814	A	G	0.709047	0.088213	0.0192987	PWY.7371..1.4.dihydroxy.6.naphthoate.biosynthesis.II	7738	0.00269284	20.8881
GCST90027623	rs2704370	7.97705e-06	2	164449013	T	G	0.945046	0.169174	0.0378821	PWY.7371..1.4.dihydroxy.6.naphthoate.biosynthesis.II	7738	0.0025707	19.9382
GCST90027623	rs74928855	2.8758e-06	3	25425858	A	G	0.0590329	-0.171641	0.0366794	PWY.7371..1.4.dihydroxy.6.naphthoate.biosynthesis.II	7738	0.0028219	21.892
GCST90027623	rs1175227	3.44902e-06	5	41890610	T	G	0.203723	-0.100365	0.0216207	PWY.7371..1.4.dihydroxy.6.naphthoate.biosynthesis.II	7738	0.0027771	21.5434
GCST90027623	rs7772044	4.53095e-06	6	17362687	A	G	0.57181	-0.0790287	0.0172348	PWY.7371..1.4.dihydroxy.6.naphthoate.biosynthesis.II	7738	0.00270987	21.0206
GCST90027623	rs10794566	9.80865e-06	10	125521533	A	G	0.789814	-0.095978	0.0217079	PWY.7371..1.4.dihydroxy.6.naphthoate.biosynthesis.II	7738	0.00251991	19.5433
GCST90027623	rs221017	3.88446e-06	20	9813133	C	G	0.121301	-0.126929	0.027489	PWY.7371..1.4.dihydroxy.6.naphthoate.biosynthesis.II	7738	0.0027478	21.3155
GCST90027623	rs9623672	1.69142e-06	22	43115254	G	C	0.196096	-0.104503	0.0218298	PWY.7371..1.4.dihydroxy.6.naphthoate.biosynthesis.II	7738	0.00295288	22.9112
GCST90027624	rs12620133	9.04508e-07	2	3927175	A	C	0.203167	0.176894	0.0360173	PWY.7392..taxadiene.biosynthesis..engineered.	7738	0.00310757	24.1151
GCST90027624	rs17367434	9.1455e-06	3	146311026	T	A	0.165094	0.168407	0.0379598	PWY.7392..taxadiene.biosynthesis..engineered.	7738	0.00253711	19.677
GCST90027624	rs17437978	2.6752e-06	7	27311559	A	G	0.106237	0.218078	0.0464559	PWY.7392..taxadiene.biosynthesis..engineered.	7738	0.00283974	22.0308
GCST90027624	rs55779704	9.57799e-06	8	54192310	T	C	0.238625	-0.14775	0.0333786	PWY.7392..taxadiene.biosynthesis..engineered.	7738	0.00252576	19.5887
GCST90027624	rs78158506	7.05349e-06	14	58039241	T	C	0.0552142	-0.284961	0.0634364	PWY.7392..taxadiene.biosynthesis..engineered.	7738	0.00260096	20.1735
GCST90027624	rs12933705	5.01558e-06	16	7768425	T	C	0.0939864	-0.239934	0.0525695	PWY.7392..taxadiene.biosynthesis..engineered.	7738	0.00268485	20.8259
GCST90027624	rs4334283	8.16695e-06	16	85253386	G	A	0.462884	-0.128284	0.0287584	PWY.7392..taxadiene.biosynthesis..engineered.	7738	0.00256492	19.8932
GCST90027624	rs2423253	4.2719e-06	20	7385072	A	G	0.133066	0.194926	0.0423964	PWY.7392..taxadiene.biosynthesis..engineered.	7738	0.00272437	21.1333
GCST90027624	rs3827207	1.88657e-06	21	39940890	A	G	0.731967	-0.15646	0.0328339	PWY.7392..taxadiene.biosynthesis..engineered.	7738	0.00292592	22.7014
GCST90027624	rs5759126	5.43165e-06	22	43455665	G	A	0.535373	-0.131514	0.0289209	PWY.7392..taxadiene.biosynthesis..engineered.	7738	0.00266524	20.6734
GCST90027625	rs6603965	4.38819e-06	1	91904085	T	C	0.643205	-0.0786778	0.0171333	PWY.7400..L.arginine.biosynthesis.IV..archaebacteria.	7738	0.00271776	21.0819
GCST90027625	rs72974159	5.08891e-06	2	136800195	T	C	0.177263	0.0996458	0.0218469	PWY.7400..L.arginine.biosynthesis.IV..archaebacteria.	7738	0.00268128	20.7982
GCST90027625	rs67639354	9.53943e-06	3	98947547	T	G	0.25292	-0.0891229	0.02013	PWY.7400..L.arginine.biosynthesis.IV..archaebacteria.	7738	0.00252675	19.5964
GCST90027625	rs12658046	2.46659e-06	5	15655657	C	T	0.340781	-0.0812905	0.0172559	PWY.7400..L.arginine.biosynthesis.IV..archaebacteria.	7738	0.00285976	22.1866
GCST90027625	rs2910964	4.87515e-06	5	52350521	A	G	0.392802	0.0750064	0.0164125	PWY.7400..L.arginine.biosynthesis.IV..archaebacteria.	7738	0.00269185	20.8803
GCST90027625	rs11747315	2.14504e-07	5	153550200	A	G	0.274188	0.0940498	0.0181342	PWY.7400..L.arginine.biosynthesis.IV..archaebacteria.	7738	0.00346402	26.8908
GCST90027625	rs35569027	6.43363e-08	8	128073689	A	G	0.451022	0.0892195	0.0165028	PWY.7400..L.arginine.biosynthesis.IV..archaebacteria.	7738	0.00376301	29.2206
GCST90027625	rs12254238	2.20561e-06	10	98099765	G	A	0.161674	-0.104066	0.0219845	PWY.7400..L.arginine.biosynthesis.IV..archaebacteria.	7738	0.00288736	22.4013
GCST90027625	rs9300469	6.47021e-06	13	98902708	A	G	0.44351	-0.0763628	0.0169303	PWY.7400..L.arginine.biosynthesis.IV..archaebacteria.	7738	0.00262218	20.3385
GCST90027625	rs12932449	6.11579e-06	16	78916104	G	A	0.0515282	0.176738	0.039081	PWY.7400..L.arginine.biosynthesis.IV..archaebacteria.	7738	0.00263604	20.4463
GCST90027626	rs11691985	3.60997e-07	2	19848291	T	A	0.0994064	-0.294206	0.0578183	PWY.7446..sulfoglycolysis	7738	0.00333497	25.8857
GCST90027626	rs1919443	3.70182e-06	2	148398301	G	A	0.0861027	-0.281398	0.0608104	PWY.7446..sulfoglycolysis	7738	0.00275966	21.4078
GCST90027626	rs35490354	3.11701e-07	6	73325227	T	C	0.206551	-0.217557	0.042523	PWY.7446..sulfoglycolysis	7738	0.00337136	26.1691
GCST90027626	rs7783534	2.37404e-07	7	76719391	C	G	0.710052	-0.197772	0.0382732	PWY.7446..sulfoglycolysis	7738	0.00343887	26.6949
GCST90027626	rs4236575	9.64656e-06	7	104411976	C	T	0.779456	0.184543	0.0417051	PWY.7446..sulfoglycolysis	7738	0.002524	19.5751
GCST90027626	rs61445572	4.19872e-06	8	111982871	C	A	0.0788306	-0.304012	0.0660709	PWY.7446..sulfoglycolysis	7738	0.00272863	21.1664
GCST90027626	rs4937552	6.41961e-07	11	130500775	C	G	0.390939	-0.172564	0.0346642	PWY.7446..sulfoglycolysis	7738	0.0031924	24.7755
GCST90027626	rs12370008	1.30489e-06	12	88185792	T	C	0.267372	-0.186497	0.0385403	PWY.7446..sulfoglycolysis	7738	0.00301697	23.4099
GCST90027626	rs12810337	8.19529e-06	12	96801448	G	A	0.0786292	-0.3032	0.0679819	PWY.7446..sulfoglycolysis	7738	0.00256407	19.8866
GCST90027626	rs73154176	6.80306e-06	13	20705231	G	A	0.124924	0.272074	0.060464	PWY.7446..sulfoglycolysis	7738	0.00260985	20.2426
GCST90027627	rs75364946	7.23346e-06	1	9495100	A	T	0.0549186	-0.170618	0.0380275	PWY.7456..mannan.degradation	7738	0.00259476	20.1253
GCST90027627	rs10484380	1.2434e-06	6	19034411	A	G	0.10357	-0.134172	0.0276723	PWY.7456..mannan.degradation	7738	0.0030289	23.5028
GCST90027627	rs2529194	4.01894e-06	7	101396232	T	C	0.130508	0.119914	0.0260095	PWY.7456..mannan.degradation	7738	0.00273941	21.2503
GCST90027627	rs62568199	1.00476e-06	9	107672526	G	T	0.0768724	0.160038	0.0327229	PWY.7456..mannan.degradation	7738	0.00308158	23.9128
GCST90027627	rs113296815	3.60113e-07	9	132077392	A	G	0.0707202	0.207512	0.0407773	PWY.7456..mannan.degradation	7738	0.00333558	25.8904
GCST90027627	rs7987291	7.2467e-06	13	28894206	G	A	0.188888	0.123872	0.0276111	PWY.7456..mannan.degradation	7738	0.00259431	20.1218
GCST90027627	rs7196834	8.57579e-06	16	83080502	T	C	0.350235	-0.0993086	0.0223151	PWY.7456..mannan.degradation	7738	0.00255291	19.7999
GCST90027628	rs12753986	8.85187e-06	1	162526572	T	C	0.0739675	-0.144732	0.0325718	PWY.841..superpathway.of.purine.nucleotides.de.novo.biosynthesis.I	7738	0.00254513	19.7393
GCST90027628	rs11588127	1.79236e-06	1	168453455	A	G	0.154512	-0.109939	0.0230214	PWY.841..superpathway.of.purine.nucleotides.de.novo.biosynthesis.I	7738	0.00293857	22.7998
GCST90027628	rs4954528	9.93646e-06	2	138442382	A	T	0.914912	-0.127826	0.0289295	PWY.841..superpathway.of.purine.nucleotides.de.novo.biosynthesis.I	7738	0.00251673	19.5186
GCST90027628	rs60748324	1.7623e-06	3	13608656	T	C	0.0730989	0.149181	0.0312164	PWY.841..superpathway.of.purine.nucleotides.de.novo.biosynthesis.I	7738	0.00294275	22.8323
GCST90027628	rs1584586	3.47413e-08	3	150194351	A	G	0.346666	0.0920891	0.0166959	PWY.841..superpathway.of.purine.nucleotides.de.novo.biosynthesis.I	7738	0.00391622	30.415
GCST90027628	rs35842518	5.65014e-06	5	9189414	A	G	0.0596521	0.153256	0.0337637	PWY.841..superpathway.of.purine.nucleotides.de.novo.biosynthesis.I	7738	0.00265553	20.5979
GCST90027628	rs13162740	5.33977e-06	5	147068658	A	G	0.126842	0.109993	0.0241692	PWY.841..superpathway.of.purine.nucleotides.de.novo.biosynthesis.I	7738	0.00266944	20.706
GCST90027628	rs17644950	7.34381e-06	7	13183671	G	C	0.137048	-0.115465	0.0257536	PWY.841..superpathway.of.purine.nucleotides.de.novo.biosynthesis.I	7738	0.00259104	20.0963
GCST90027628	rs35698389	3.65006e-06	7	155051832	G	A	0.12754	0.112728	0.0243454	PWY.841..superpathway.of.purine.nucleotides.de.novo.biosynthesis.I	7738	0.00276313	21.4348
GCST90027628	rs57187632	2.78799e-06	11	116353776	A	C	0.0603515	-0.158755	0.0338797	PWY.841..superpathway.of.purine.nucleotides.de.novo.biosynthesis.I	7738	0.00282955	21.9515
GCST90027628	rs878453	9.04537e-06	16	85966163	C	T	0.373889	0.0752095	0.0169436	PWY.841..superpathway.of.purine.nucleotides.de.novo.biosynthesis.I	7738	0.00253981	19.698
GCST90027629	rs112683661	1.12525e-06	2	61576792	A	G	0.125286	-0.129237	0.0265462	PWY_ARG.POLYAMINE.SYN..superpathway.of.arginine.and.polyamine.biosynthesis	7738	0.00305358	23.6949
GCST90027629	rs4841463	5.35625e-08	8	10807105	G	T	0.0958184	-0.164027	0.0301572	PWY_ARG.POLYAMINE.SYN..superpathway.of.arginine.and.polyamine.biosynthesis	7738	0.00380857	29.5757
GCST90027629	rs1907895	3.92956e-07	10	58285762	A	G	0.37156	-0.0914668	0.0180325	PWY_ARG.POLYAMINE.SYN..superpathway.of.arginine.and.polyamine.biosynthesis	7738	0.00331395	25.722
GCST90027629	rs11596863	3.65752e-06	10	126762090	A	G	0.0800031	-0.150086	0.0324162	PWY_ARG.POLYAMINE.SYN..superpathway.of.arginine.and.polyamine.biosynthesis	7738	0.00276263	21.4309
GCST90027629	rs7117995	2.22798e-06	11	19947811	A	C	0.555523	-0.0834466	0.0176362	PWY_ARG.POLYAMINE.SYN..superpathway.of.arginine.and.polyamine.biosynthesis	7738	0.00288487	22.3819
GCST90027629	rs10845128	5.38222e-06	12	10585083	T	C	0.825109	-0.111202	0.0244437	PWY_ARG.POLYAMINE.SYN..superpathway.of.arginine.and.polyamine.biosynthesis	7738	0.00266749	20.6909
GCST90027629	rs73162129	4.7443e-06	13	24570268	A	C	0.0841576	-0.149823	0.0327426	PWY_ARG.POLYAMINE.SYN..superpathway.of.arginine.and.polyamine.biosynthesis	7738	0.00269854	20.9324
GCST90027629	rs4943736	6.84749e-06	13	40726849	G	C	0.550375	0.0810859	0.0180256	PWY_ARG.POLYAMINE.SYN..superpathway.of.arginine.and.polyamine.biosynthesis	7738	0.00260824	20.2301
GCST90027630	rs73001914	4.47804e-06	3	2585609	G	A	0.182659	-0.099592	0.0217077	PWY_GLYCOLYSIS.E.D..superpathway.of.glycolysis.and.Entner.Doudoroff	7738	0.00271277	21.0431
GCST90027630	rs7861671	8.65192e-06	9	82800248	C	G	0.824424	-0.0956664	0.0215059	PWY_GLYCOLYSIS.E.D..superpathway.of.glycolysis.and.Entner.Doudoroff	7738	0.00255074	19.783
GCST90027630	rs56355152	3.50668e-06	10	14216561	G	A	0.282307	0.0855056	0.0184332	PWY_GLYCOLYSIS.E.D..superpathway.of.glycolysis.and.Entner.Doudoroff	7738	0.00277301	21.5116
GCST90027630	rs7305791	3.32832e-06	12	60220568	T	A	0.267398	-0.086344	0.0185708	PWY_GLYCOLYSIS.E.D..superpathway.of.glycolysis.and.Entner.Doudoroff	7738	0.00278588	21.6117
GCST90027630	rs61641915	4.17667e-06	14	69177415	G	A	0.265486	0.0857279	0.0186268	PWY_GLYCOLYSIS.E.D..superpathway.of.glycolysis.and.Entner.Doudoroff	7738	0.00272993	21.1765
GCST90027630	rs17122325	7.87156e-07	14	86894654	T	G	0.283931	0.0906787	0.0183615	PWY_GLYCOLYSIS.E.D..superpathway.of.glycolysis.and.Entner.Doudoroff	7738	0.00314195	24.3827
GCST90027630	rs7228238	6.31244e-08	18	2641314	T	C	0.415585	-0.0898501	0.016609	PWY_GLYCOLYSIS.E.D..superpathway.of.glycolysis.and.Entner.Doudoroff	7738	0.00376774	29.2575
GCST90027630	rs2423617	3.98299e-06	20	11802439	G	A	0.416906	-0.0767759	0.016646	PWY_GLYCOLYSIS.E.D..superpathway.of.glycolysis.and.Entner.Doudoroff	7738	0.00274162	21.2675
GCST90027631	rs548331	4.91691e-06	1	229198931	A	T	0.776195	0.0893695	0.019563	PWY_GLYCOLYSIS..glycolysis.I..from.glucose.6.phosphate.	7738	0.00268975	20.864
GCST90027631	rs9659982	7.25232e-06	1	246019090	G	A	0.0955102	-0.126431	0.0281826	PWY_GLYCOLYSIS..glycolysis.I..from.glucose.6.phosphate.	7738	0.00259412	20.1203
GCST90027631	rs60761380	4.54403e-06	2	68669728	G	A	0.11681	-0.115163	0.0251184	PWY_GLYCOLYSIS..glycolysis.I..from.glucose.6.phosphate.	7738	0.00270917	21.015
GCST90027631	rs76027112	1.84166e-06	4	22931698	G	A	0.119239	-0.12899	0.0270416	PWY_GLYCOLYSIS..glycolysis.I..from.glucose.6.phosphate.	7738	0.00293187	22.7476
GCST90027631	rs79214669	7.2614e-06	4	180216318	T	G	0.0515445	-0.165555	0.0369057	PWY_GLYCOLYSIS..glycolysis.I..from.glucose.6.phosphate.	7738	0.00259381	20.1179
GCST90027631	rs72639725	5.36627e-07	5	28796073	C	T	0.117943	-0.127613	0.0254577	PWY_GLYCOLYSIS..glycolysis.I..from.glucose.6.phosphate.	7738	0.00323677	25.121
GCST90027631	rs10499452	6.50082e-06	7	14594932	G	A	0.0598447	-0.154288	0.0342147	PWY_GLYCOLYSIS..glycolysis.I..from.glucose.6.phosphate.	7738	0.00262102	20.3295
GCST90027631	rs62560771	6.01856e-06	9	116881201	A	T	0.273987	0.086881	0.0191971	PWY_GLYCOLYSIS..glycolysis.I..from.glucose.6.phosphate.	7738	0.00263999	20.477
GCST90027631	rs10761652	6.80814e-06	10	64397656	A	G	0.74949	0.0842213	0.0187175	PWY_GLYCOLYSIS..glycolysis.I..from.glucose.6.phosphate.	7738	0.00260966	20.2412
GCST90027631	rs9512593	6.45542e-06	13	27849071	G	A	0.299083	0.0822548	0.0182347	PWY_GLYCOLYSIS..glycolysis.I..from.glucose.6.phosphate.	7738	0.00262275	20.3429
GCST90027631	rs2025478	9.52582e-06	13	29167439	G	T	0.153308	-0.0996834	0.0225138	PWY_GLYCOLYSIS..glycolysis.I..from.glucose.6.phosphate.	7738	0.0025271	19.5992
GCST90027631	rs7323649	8.29708e-06	13	56423201	T	G	0.167757	0.0960386	0.021546	PWY_GLYCOLYSIS..glycolysis.I..from.glucose.6.phosphate.	7738	0.00256103	19.863
GCST90027631	rs1394890	3.4252e-06	18	1200631	T	C	0.946721	-0.182706	0.0393463	PWY_GLYCOLYSIS..glycolysis.I..from.glucose.6.phosphate.	7738	0.0027788	21.5567
GCST90027631	rs1398954	3.00353e-06	18	34010589	A	G	0.839316	0.105322	0.0225501	PWY_GLYCOLYSIS..glycolysis.I..from.glucose.6.phosphate.	7738	0.00281119	21.8087
GCST90027631	rs12626113	3.77377e-06	20	54318925	T	C	0.246035	0.0910727	0.0196979	PWY_GLYCOLYSIS..glycolysis.I..from.glucose.6.phosphate.	7738	0.00275492	21.3709
GCST90027632	rs938914	9.52224e-06	3	116309057	C	T	0.441336	-0.0944631	0.0213343	PWY_GLYOXYLATE.BYPASS..glyoxylate.cycle	7738	0.00252719	19.5999
GCST90027632	rs62385620	3.6387e-06	5	167763951	A	T	0.113762	0.161437	0.03486	PWY_GLYOXYLATE.BYPASS..glyoxylate.cycle	7738	0.0027639	21.4408
GCST90027632	rs245907	2.85327e-06	7	29202049	A	G	0.475389	-0.0983522	0.0210104	PWY_GLYOXYLATE.BYPASS..glyoxylate.cycle	7738	0.00282384	21.9071
GCST90027632	rs3801158	3.5368e-06	7	41739141	C	G	0.802068	-0.125045	0.0269673	PWY_GLYOXYLATE.BYPASS..glyoxylate.cycle	7738	0.0027709	21.4952
GCST90027632	rs10866960	7.18463e-06	8	3752847	C	T	0.716727	-0.1047	0.0233281	PWY_GLYOXYLATE.BYPASS..glyoxylate.cycle	7738	0.00259643	20.1382
GCST90027632	rs7913326	2.52199e-06	10	11564312	C	T	0.197293	0.123808	0.0263067	PWY_GLYOXYLATE.BYPASS..glyoxylate.cycle	7738	0.00285428	22.144
GCST90027632	rs78848972	2.14983e-06	11	87743667	G	A	0.149857	0.140326	0.029612	PWY_GLYOXYLATE.BYPASS..glyoxylate.cycle	7738	0.00289368	22.4505
GCST90027632	rs78069526	5.92953e-06	13	80896295	A	G	0.126714	-0.144569	0.0319216	PWY_GLYOXYLATE.BYPASS..glyoxylate.cycle	7738	0.00264365	20.5055
GCST90027632	rs11627712	6.27883e-06	14	33024586	A	G	0.253168	0.108539	0.0240302	PWY_GLYOXYLATE.BYPASS..glyoxylate.cycle	7738	0.00262957	20.396
GCST90027632	rs12921798	3.90706e-06	16	62405413	A	G	0.0598904	0.211209	0.0457533	PWY_GLYOXYLATE.BYPASS..glyoxylate.cycle	7738	0.00274637	21.3044
GCST90027633	rs11678288	7.72181e-06	2	65774687	A	T	0.606247	-0.085742	0.0191698	PWY_HEME.BIOSYNTHESIS.II..heme.biosynthesis.I..aerobic.	7738	0.0025787	20.0004
GCST90027633	rs2128405	4.57292e-06	3	65100060	C	A	0.0500915	0.198151	0.0432315	PWY_HEME.BIOSYNTHESIS.II..heme.biosynthesis.I..aerobic.	7738	0.0027076	21.0029
GCST90027633	rs1395789	9.34133e-08	3	100822006	G	C	0.723195	0.115492	0.0216315	PWY_HEME.BIOSYNTHESIS.II..heme.biosynthesis.I..aerobic.	7738	0.00367036	28.4985
GCST90027633	rs1496548	1.82903e-06	7	146953219	T	C	0.549	-0.0894676	0.0187506	PWY_HEME.BIOSYNTHESIS.II..heme.biosynthesis.I..aerobic.	7738	0.00293357	22.7609
GCST90027633	rs2054065	8.12413e-06	8	14905912	C	T	0.554871	0.084338	0.0189019	PWY_HEME.BIOSYNTHESIS.II..heme.biosynthesis.I..aerobic.	7738	0.00256621	19.9033
GCST90027633	rs11788169	3.34556e-06	9	125225045	G	T	0.0575425	0.187961	0.0404357	PWY_HEME.BIOSYNTHESIS.II..heme.biosynthesis.I..aerobic.	7738	0.0027846	21.6018
GCST90027633	rs10836973	6.19885e-06	11	4957919	A	C	0.127794	-0.127111	0.0281251	PWY_HEME.BIOSYNTHESIS.II..heme.biosynthesis.I..aerobic.	7738	0.00263272	20.4205
GCST90027633	rs2373545	6.99131e-06	11	80314579	C	G	0.104418	-0.145595	0.0323979	PWY_HEME.BIOSYNTHESIS.II..heme.biosynthesis.I..aerobic.	7738	0.00260313	20.1904
GCST90027633	rs55950535	7.05068e-06	13	108111161	T	C	0.0739645	-0.161429	0.0359358	PWY_HEME.BIOSYNTHESIS.II..heme.biosynthesis.I..aerobic.	7738	0.00260105	20.1742
GCST90027633	rs111974902	3.55827e-06	14	33880477	T	C	0.101329	0.145393	0.0313641	PWY_HEME.BIOSYNTHESIS.II..heme.biosynthesis.I..aerobic.	7738	0.00276941	21.4836
GCST90027633	rs16966731	8.17025e-06	16	10052440	C	T	0.328583	0.08983	0.0201382	PWY_HEME.BIOSYNTHESIS.II..heme.biosynthesis.I..aerobic.	7738	0.00256482	19.8925
GCST90027633	rs6043422	7.84039e-06	20	15649366	A	G	0.513648	0.0848707	0.0189889	PWY_HEME.BIOSYNTHESIS.II..heme.biosynthesis.I..aerobic.	7738	0.00257495	19.9712
GCST90027633	rs2427354	2.9275e-06	20	61022814	C	T	0.707789	0.098874	0.0211457	PWY_HEME.BIOSYNTHESIS.II..heme.biosynthesis.I..aerobic.	7738	0.00281751	21.8578
GCST90027634	rs9817097	5.3912e-06	3	191538106	G	C	0.111594	0.172688	0.037962	PWY_NAD.BIOSYNTHESIS.II..NAD.salvage.pathway.II	7738	0.00266708	20.6877
GCST90027634	rs2342646	7.61851e-06	6	169033082	A	G	0.680086	0.111203	0.0248464	PWY_NAD.BIOSYNTHESIS.II..NAD.salvage.pathway.II	7738	0.00258201	20.0261
GCST90027634	rs12533114	6.11534e-06	7	6328455	G	A	0.371541	0.111225	0.0245945	PWY_NAD.BIOSYNTHESIS.II..NAD.salvage.pathway.II	7738	0.00263606	20.4465
GCST90027634	rs245907	3.44147e-06	7	29202049	A	G	0.471259	-0.10733	0.0231189	PWY_NAD.BIOSYNTHESIS.II..NAD.salvage.pathway.II	7738	0.00277764	21.5476
GCST90027634	rs2819206	4.49511e-06	9	18254023	T	C	0.604069	0.110186	0.024021	PWY_NAD.BIOSYNTHESIS.II..NAD.salvage.pathway.II	7738	0.00271183	21.0358
GCST90027634	rs55811317	6.24962e-06	11	76422031	T	C	0.297823	0.116996	0.0258969	PWY_NAD.BIOSYNTHESIS.II..NAD.salvage.pathway.II	7738	0.00263072	20.4049
GCST90027634	rs1793041	8.33831e-06	11	106402293	T	C	0.38314	0.105175	0.0236014	PWY_NAD.BIOSYNTHESIS.II..NAD.salvage.pathway.II	7738	0.00255982	19.8536
GCST90027634	rs11219874	5.61009e-06	11	124910797	C	T	0.101727	-0.17099	0.0376582	PWY_NAD.BIOSYNTHESIS.II..NAD.salvage.pathway.II	7738	0.00265728	20.6115
GCST90027634	rs9603946	5.39241e-06	13	113422688	T	C	0.148854	0.1547	0.0340081	PWY_NAD.BIOSYNTHESIS.II..NAD.salvage.pathway.II	7738	0.00266702	20.6872
GCST90027634	rs11629188	9.55144e-07	14	105293940	G	C	0.18	-0.154934	0.0316149	PWY_NAD.BIOSYNTHESIS.II..NAD.salvage.pathway.II	7738	0.0030941	24.0103
GCST90027634	rs7194361	5.45602e-07	16	79108354	T	C	0.202604	-0.164574	0.0328522	PWY_NAD.BIOSYNTHESIS.II..NAD.salvage.pathway.II	7738	0.00323267	25.089
GCST90027634	rs16967152	1.8953e-06	18	33361529	C	T	0.224629	0.130239	0.0273366	PWY_NAD.BIOSYNTHESIS.II..NAD.salvage.pathway.II	7738	0.00292478	22.6925
GCST90027634	rs11664244	5.07389e-06	18	72830878	A	G	0.870587	0.160054	0.0350864	PWY_NAD.BIOSYNTHESIS.II..NAD.salvage.pathway.II	7738	0.00268201	20.8038
GCST90027634	rs34588554	3.85717e-06	19	14237657	A	G	0.101972	-0.172734	0.0373969	PWY_NAD.BIOSYNTHESIS.II..NAD.salvage.pathway.II	7738	0.00274953	21.329
GCST90027635	rs10159356	7.52353e-09	1	48103139	G	A	0.307959	-0.140708	0.024349	PWY_REDCITCYC..TCA.cycle.VIII..helicobacter.	7738	0.00429711	33.3859
GCST90027635	rs61545203	3.39947e-06	1	59551207	C	A	0.106004	-0.167342	0.0360257	PWY_REDCITCYC..TCA.cycle.VIII..helicobacter.	7738	0.00278066	21.5712
GCST90027635	rs12035973	3.73092e-06	1	84043269	A	G	0.171607	0.137461	0.029716	PWY_REDCITCYC..TCA.cycle.VIII..helicobacter.	7738	0.00275773	21.3928
GCST90027635	rs2420153	2.86416e-06	3	167619583	T	A	0.923444	0.205908	0.0439944	PWY_REDCITCYC..TCA.cycle.VIII..helicobacter.	7738	0.0028229	21.8998
GCST90027635	rs62303695	8.40352e-06	4	46916149	C	A	0.118713	-0.153066	0.0343611	PWY_REDCITCYC..TCA.cycle.VIII..helicobacter.	7738	0.0025579	19.8387
GCST90027635	rs3923652	1.67174e-06	7	155148917	C	A	0.104567	-0.173724	0.0362716	PWY_REDCITCYC..TCA.cycle.VIII..helicobacter.	7738	0.00295577	22.9336
GCST90027635	rs10813349	8.90878e-06	9	3080031	T	C	0.413631	-0.105645	0.0237828	PWY_REDCITCYC..TCA.cycle.VIII..helicobacter.	7738	0.00254355	19.7271
GCST90027635	rs7111149	8.77147e-06	11	130458329	G	A	0.567282	-0.0989675	0.0222627	PWY_REDCITCYC..TCA.cycle.VIII..helicobacter.	7738	0.00254737	19.7568
GCST90027635	rs12371717	8.806e-06	12	131912479	T	C	0.337762	0.106466	0.0239541	PWY_REDCITCYC..TCA.cycle.VIII..helicobacter.	7738	0.0025464	19.7493
GCST90027635	rs8057488	1.08204e-06	16	12628286	T	C	0.0512434	0.244418	0.0501257	PWY_REDCITCYC..TCA.cycle.VIII..helicobacter.	7738	0.00306326	23.7702
GCST90027635	rs9965721	3.91821e-06	18	71504308	C	A	0.582177	-0.116121	0.025158	PWY_REDCITCYC..TCA.cycle.VIII..helicobacter.	7738	0.00274566	21.2989
GCST90027636	rs73952138	9.07029e-06	2	124286912	A	C	0.0902387	0.18117	0.0408204	PWY_TCA.GLYOX.BYPASS..superpathway.of.glyoxylate.bypass.and.TCA	7738	0.00253914	19.6928
GCST90027636	rs10189685	9.41037e-06	2	203488449	A	G	0.316834	-0.110199	0.024874	PWY_TCA.GLYOX.BYPASS..superpathway.of.glyoxylate.bypass.and.TCA	7738	0.00253009	19.6225
GCST90027636	rs6809947	9.80213e-06	3	122780164	G	A	0.409104	0.112391	0.0254192	PWY_TCA.GLYOX.BYPASS..superpathway.of.glyoxylate.bypass.and.TCA	7738	0.00252007	19.5445
GCST90027636	rs7775419	9.50596e-06	6	143348832	T	C	0.0668613	-0.204563	0.0461964	PWY_TCA.GLYOX.BYPASS..superpathway.of.glyoxylate.bypass.and.TCA	7738	0.00252761	19.6031
GCST90027636	rs117650960	6.79219e-06	6	146897771	C	T	0.0585564	-0.240704	0.0534886	PWY_TCA.GLYOX.BYPASS..superpathway.of.glyoxylate.bypass.and.TCA	7738	0.00261024	20.2457
GCST90027636	rs7798574	4.74054e-07	7	155153238	C	T	0.886375	0.181742	0.0360849	PWY_TCA.GLYOX.BYPASS..superpathway.of.glyoxylate.bypass.and.TCA	7738	0.00326748	25.3601
GCST90027636	rs72814612	3.06092e-06	10	95941459	C	A	0.105935	0.185814	0.0398171	PWY_TCA.GLYOX.BYPASS..superpathway.of.glyoxylate.bypass.and.TCA	7738	0.00280652	21.7724
GCST90027636	rs6502722	9.35274e-06	17	3272189	A	G	0.149997	-0.146169	0.0329833	PWY_TCA.GLYOX.BYPASS..superpathway.of.glyoxylate.bypass.and.TCA	7738	0.0025316	19.6342
GCST90027636	rs2739436	5.03237e-06	19	51526662	G	A	0.164125	-0.171328	0.0375436	PWY_TCA.GLYOX.BYPASS..superpathway.of.glyoxylate.bypass.and.TCA	7738	0.00268403	20.8195
GCST90027637	rs62149083	9.14458e-07	2	36030798	C	T	0.178452	-0.121535	0.0247565	PYRIDNUCSAL.PWY..NAD.salvage.pathway.I	7738	0.00310487	24.0941
GCST90027637	rs12635648	6.83247e-06	3	145344597	T	C	0.0669666	-0.168004	0.0373439	PYRIDNUCSAL.PWY..NAD.salvage.pathway.I	7738	0.00260878	20.2343
GCST90027637	rs6931936	4.27057e-06	6	90738735	G	A	0.222468	0.118448	0.025762	PYRIDNUCSAL.PWY..NAD.salvage.pathway.I	7738	0.00272445	21.1339
GCST90027637	rs7864936	1.32174e-06	9	16845510	A	G	0.64806	-0.105984	0.0219135	PYRIDNUCSAL.PWY..NAD.salvage.pathway.I	7738	0.0030138	23.3853
GCST90027637	rs577575	8.95688e-07	12	10045919	A	G	0.0956027	0.161957	0.0329632	PYRIDNUCSAL.PWY..NAD.salvage.pathway.I	7738	0.00311	24.134
GCST90027637	rs7971953	1.10463e-06	12	60090207	C	G	0.219371	-0.11292	0.0231773	PYRIDNUCSAL.PWY..NAD.salvage.pathway.I	7738	0.00305815	23.7304
GCST90027637	rs35387980	9.72336e-06	13	54922005	T	C	0.108644	-0.139656	0.0315732	PYRIDNUCSAL.PWY..NAD.salvage.pathway.I	7738	0.00252206	19.56
GCST90027637	rs72710486	7.83998e-06	15	46627042	T	C	0.0593394	-0.196931	0.044061	PYRIDNUCSAL.PWY..NAD.salvage.pathway.I	7738	0.00257496	19.9713
GCST90027637	rs8057488	7.12439e-06	16	12628286	T	C	0.0525851	0.18947	0.0421987	PYRIDNUCSAL.PWY..NAD.salvage.pathway.I	7738	0.0025985	20.1543
GCST90027637	rs6503214	7.74454e-06	17	9395033	G	A	0.848351	-0.119644	0.0267533	PYRIDNUCSAL.PWY..NAD.salvage.pathway.I	7738	0.00257797	19.9948
GCST90027637	rs34438166	4.4476e-06	17	76456017	G	C	0.0996485	0.156423	0.0340843	PYRIDNUCSAL.PWY..NAD.salvage.pathway.I	7738	0.00271445	21.0561
GCST90027637	rs62085413	9.23533e-06	18	26840940	T	C	0.0984565	-0.141638	0.0319411	PYRIDNUCSAL.PWY..NAD.salvage.pathway.I	7738	0.00253471	19.6583
GCST90027637	rs715902	7.39629e-06	18	59246158	A	G	0.144889	0.122482	0.0273278	PYRIDNUCSAL.PWY..NAD.salvage.pathway.I	7738	0.00258929	20.0827
[truncated: 2,050 more rows]

## Sheet: Table S3
Additional Table 3. Effect estimates of the associations of 16 bacterial traits with VTE in the heterogeneity analyses.
exposure	exposure(id)	outcome	method	Q	Q_df	Q_pval
COA.PWY..coenzyme.A.biosynthesis.I	GCST90027454	VTE	MR Egger	6.21088	6	0.399987
			Inverse variance weighted	6.47931	7	0.485025
PWY.6628..superpathway.of.L.phenylalanine.biosynthesis	GCST90027589	VTE	MR Egger	5.78159	10	0.833267
			Inverse variance weighted	5.78509	11	0.887312
PWY.6708..ubiquinol.8.biosynthesis..prokaryotic.	GCST90027596	VTE	MR Egger	4.66275	9	0.862661
			Inverse variance weighted	5.08379	10	0.885511
PYRIDOXSYN.PWY..pyridoxal.5..phosphate.biosynthesis.I	GCST90027639	VTE	MR Egger	7.38787	10	0.68839
			Inverse variance weighted	7.54382	11	0.75349
c_Bacteroidia	GCST90027652	VTE	MR Egger	9.26063	11	0.597848
			Inverse variance weighted	12.9109	12	0.37555
f_Bacteroidales_noname	GCST90027665	VTE	MR Egger	2.22946	6	0.897432
			Inverse variance weighted	2.69222	7	0.911941
f_Streptococcaceae	GCST90027670	VTE	MR Egger	9.68173	12	0.64386
			Inverse variance weighted	9.795	13	0.710606
g_Bacteroidales_noname	GCST90027694	VTE	MR Egger	2.2291	6	0.897469
			Inverse variance weighted	2.69251	7	0.911918
g_Dialister	GCST90027723	VTE	MR Egger	2.22302	4	0.694817
			Inverse variance weighted	2.51089	5	0.774855
o_Bacteroidales	GCST90027738	VTE	MR Egger	9.27119	11	0.596876
			Inverse variance weighted	12.9146	12	0.375281
p_Bacteroidetes	GCST90027749	VTE	MR Egger	9.25073	11	0.598761
			Inverse variance weighted	12.9102	12	0.3756
s_Bacteroidales_bacterium_ph8	GCST90027762	VTE	MR Egger	2.54242	6	0.86369
			Inverse variance weighted	3.14862	7	0.870922
s_Paraprevotella_xylaniphila	GCST90027773	VTE	MR Egger	7.57805	8	0.475733
			Inverse variance weighted	8.44328	9	0.490163
s_Bacteroides_ovatus	GCST90027832	VTE	MR Egger	10.7521	12	0.550272
			Inverse variance weighted	10.7528	13	0.631522
s_Ruminococcus_torques	GCST90027841	VTE	MR Egger	4.46705	5	0.484304
			Inverse variance weighted	4.56839	6	0.600234
s_Dorea_unclassified	GCST90027848	VTE	MR Egger	8.40123	8	0.395289
			Inverse variance weighted	8.61266	9	0.473769

## Sheet: Table S4
Additional Table 4. Effect estimates of the associations of 16 bacterial traits with VTE in the pleiotropy analysis.
exposure	exposure(id)	outcome	egger_intercept	se	pval
COA.PWY..coenzyme.A.biosynthesis.I	GCST90027454	VTE	0.0112528	0.0220978	0.628773
PWY.6628..superpathway.of.L.phenylalanine.biosynthesis	GCST90027589	VTE	0.00115001	0.0194461	0.954007
PWY.6708..ubiquinol.8.biosynthesis..prokaryotic.	GCST90027596	VTE	0.0119101	0.018355	0.532624
PYRIDOXSYN.PWY..pyridoxal.5..phosphate.biosynthesis.I	GCST90027639	VTE	0.00384578	0.00973832	0.7012
c_Bacteroidia	GCST90027652	VTE	0.0294226	0.0153999	0.0824612
f_Bacteroidales_noname	GCST90027665	VTE	0.0137764	0.0202516	0.521707
f_Streptococcaceae	GCST90027670	VTE	0.00560543	0.0166552	0.742262
g_Bacteroidales_noname	GCST90027694	VTE	0.0137964	0.0202669	0.521427
g_Dialister	GCST90027723	VTE	-0.0176771	0.032947	0.620041
o_Bacteroidales	GCST90027738	VTE	0.0294024	0.0154039	0.082714
p_Bacteroidetes	GCST90027749	VTE	0.0294814	0.0154113	0.082125
s_Bacteroidales_bacterium_ph8	GCST90027762	VTE	0.0157366	0.0202118	0.465811
s_Paraprevotella_xylaniphila	GCST90027773	VTE	0.0190044	0.0204309	0.379492
s_Bacteroides_ovatus	GCST90027832	VTE	0.000349065	0.0140533	0.980592
s_Ruminococcus_torques	GCST90027841	VTE	0.00809232	0.0254203	0.763094
s_Dorea_unclassified	GCST90027848	VTE	-0.00708361	0.0157872	0.665558

## Sheet: Table S5
Additional Table 5. Causal estimates of MR between VTE and gut microbiota.
exposure	outcome	outcome(id）	method	nsnp	b	se	pval	lo_ci	up_ci	or	or_lci95	or_uci95
VTE	COA.PWY..coenzyme.A.biosynthesis.I	GCST90027454	MR Egger	97	-0.0966265	0.0801785	0.231142	-0.253776	0.0605234	0.907895	0.775865	1.06239
			Weighted median	97	-0.0361433	0.0489141	0.45996	-0.132015	0.0597283	0.964502	0.876328	1.06155
			Inverse variance weighted	97	-0.028783	0.0302476	0.34131	-0.0880682	0.0305023	0.971627	0.915698	1.03097
			Simple mode	97	0.0646291	0.10622	0.544331	-0.143563	0.272821	1.06676	0.866266	1.31367
[truncated: 76 more rows]

[truncated: 11 more sheets: Table S6, Table S7, Table S8, Table S9, Table S10, Table S11-A, Table S11-B, Table S12, Table S13, Table S14, Table S15]
